# Supplementary material for: Temporal Stability of Bacterial Communities in Antarctic Sponges
Source: Front Microbiol. 2019 Nov 22;10:2699. doi: 10.3389/fmicb.2019.02699 (PMC6883807; doi:10.3389/fmicb.2019.02699)
Supplement: DATA SHEET S1 — Relative abundances of core OTUs in samples of four Antarctic sponges monitored during three austral summers over a 24-month period (2016–2018) at Doumer Island, Palmer Archipelago, WAP. [file Data_Sheet_1.xlsx]

## Sheet: Sheet1
	Isodictya								Mycale			Tedania		Hymeniacidon
Group	Iso.1_16	Iso.1_17	Iso.2_16	Iso.2_17	Iso.2_18	Iso.3_16	Iso.3_17	Iso.3_18	Myc.1_16	Myc.1_17	Myc.1_18	Tew.1_17	Tew.1_18	Hyt.1_16	Hyt.1_18	Hyt.2_16	Hyt.2_18
Otu00001	0.000602119	4.36395e-05	0.000137722	0	0.000181587	0.00012276	0	0.00164783	0.000137994	5.67859e-05	0.000892857	0.243844	0.589222	0.28166	0.624673	0.110797	0.610396
Otu00002	0	0	0	0.0004996	0.000181587	0	0.000142613	6.59131e-05	0.829899	0.617717	0.758393	6.65513e-05	8.7558e-05	0.000673023	0.00831947	0.000305227	0.00185443
Otu00003	0.500843	0.0056295	0.000275444	0.365608	0.000181587	0.534004	0.363234	0.510068	0.00220791	5.67859e-05	0.000223214	0.00053241	0.00376499	0.00011217	0.000475398	0	0.00069541
Otu00004	0.284441	0.0016583	6.8861e-05	0.0304756	0.000181587	0.283575	0.180334	0.229971	0.00114995	0	8.92857e-05	0.000133103	0.000175116	0.000336511	0.000178274	0	0.000231803
Otu00005	0	0	0.000275444	0	0	0	0	0.000362522	9.19963e-05	0	0.000669643	0.201451	0.0581823	0.319462	0.0396957	0.116749	0.0260199
Otu00006	0	0	0	0	0.000544761	0	0	0.000164783	4.59982e-05	5.67859e-05	0.000223214	0.05191	0.0610279	0.0844644	0.152306	0.0300649	0.0253245
Otu00007	0.000120424	0	0.327779	9.99201e-05	0.431814	0	0	0	0.000183993	0	4.46429e-05	0	0.000175116	0.000897364	0	7.63068e-05	0
Otu00008	0.000481696	0	0.400771	0.000999201	0.199746	0	0	0	0	0	0	0.000266205	8.7558e-05	0.000785193	0	0	0
Otu00009	0.063343	0.00240017	0	0.214129	0	0.0558556	0.0646748	0.0879939	4.59982e-05	0	4.46429e-05	6.65513e-05	0.00157604	0	0.000178274	0	0.000405656
Otu00010	0	0	0	0	0	0	0	6.59131e-05	4.59982e-05	0	4.46429e-05	0	4.3779e-05	0	0.000178274	0.466921	0.000347705
Otu00011	0	0	0	9.99201e-05	0	0	0	0	0.0986201	0.0826235	0.11683	0	0	0.000224341	0.00101022	0	0.000115902
Otu00012	0.000120424	0	0	0	0	0	0	0.000329565	0	0	8.92857e-05	0.0157727	0.0985465	0.0106562	0.0566912	0.0165586	0.0679184
Otu00013	0.000481696	0	0	0.000799361	0	0	0	6.59131e-05	0	0	0.0003125	0.0725409	0.0264863	0.112507	0.0178274	0.0170164	0.0270051
Otu00014	0.0080684	0.000480035	0.0028233	0.0316747	0.0107136	0.0012276	0.043996	0.0139406	0.000873965	0.0392959	0.00848214	0.0535073	0.0130024	0.0038138	0.00142619	0.00640977	0.00689615
Otu00015	0.0494942	0.00100371	0.000137722	0.0335731	0	0.0581881	0.035154	0.0486768	0.000367985	0	4.46429e-05	0.000133103	0.000218895	0	0.000178274	0	0
Otu00016	0	0.000392756	0	0.0316747	0.000726348	0	0.041429	0.0012853	4.59982e-05	0.0434412	0.0009375	0.0833888	0.00210139	0	0.000297124	0	0.000811312
Otu00017	0.00168593	8.72791e-05	0.000964055	0.0164868	0.00835301	0.000613798	0.0278095	0.00883235	4.59982e-05	0.0250426	0.00736607	0.0361374	0.0182121	0.000673023	0.00285239	0.00152614	0.00567918
Otu00018	0	0.110321	0	0	0	0	0	0	0	0	0	0	0	0	0	0	0
Otu00019	0	0	0.113414	0	0.125295	0	0	0	0	0	0	0.000133103	0	0.00011217	0	0	0
Otu00020	0	0.100807	0.000413166	0	0	0	0	0	0	0	0	6.65513e-05	0	0	0	0	0
Otu00021	0.000481696	0.00200742	0	0.0292766	0.00163428	0	0.0446378	0.00260357	0.000689972	0.0279387	0.00111607	0.0173033	0.00345854	0.000224341	0.000356549	0.00022892	0.000811312
Otu00022	0	0.0738381	0	0.000799361	0	0.00012276	0	0	0.000689972	0	8.92857e-05	0	0	0.000448682	0.000297124	0.000457841	0.000115902
Otu00023	0.000120424	0	0	0	0.000181587	0	0	0	0	0	8.92857e-05	0.0199654	0.00201383	0.0790802	0.0169955	0.000686761	0.00266574
Otu00024	0.00204721	0.0314641	0	0.00139888	0.00490285	0.00429659	0.00377924	0.00814026	0.00147194	0.00227144	0.00263393	0.00252895	0.00674197	0.000560852	0.000891372	0.00236551	0.00214418
Otu00025	0	0.0649356	0	0	0	0	0.000427838	0	0.000367985	5.67859e-05	0	0.000865167	0	0	0	7.63068e-05	0
Otu00026	0	0	0	0	0	0	0	0.000230696	0	0	0	0	0	0	0	0	0.0791609
Otu00027	0	0	0	0	0	0	0	3.29565e-05	0	0	0	6.65513e-05	0.00210139	0.00482333	0.0177086	0.000610454	0.0363931
Otu00028	0	0	0	0	0	0	0	0	0	0	4.46429e-05	0.00612272	0.00367744	0.0228828	0.0156881	0.00915681	0.015357
Otu00029	0.000481696	0	0	0.00569544	0.00544761	0.000859317	0.0139047	0.00659131	0.000275989	0.00772288	0.00424107	0.0140423	0.00989405	0.000224341	0.000475398	0.000152614	0.00231803
Otu00030	0.000842967	0	0.000137722	0.00829337	0.00326857	0.000245519	0.0208928	0.00527304	4.59982e-05	0.0115275	0.0034375	0.00838547	0.00420278	0.00011217	0.00142619	0.00022892	0.00556328
Otu00031	0.00385356	8.72791e-05	0.000757471	0.0135891	0.00217904	0.0012276	0.0156874	0.0025047	0.000229991	0.0156161	0.00325893	0.0115799	0.00455302	0.00011217	0.000713097	0.000610454	0.00173853
Otu00032	0.000722543	0.000218198	0.000826332	0.00419664	0.0056292	0.000245519	0.00313748	0.00672313	0	0.00278251	0.00517857	0.0050579	0.0133526	0	0.00314951	0.00106829	0.00730181
Otu00033	0	0	0	0	0	0	0	3.29565e-05	0.0214351	0.0160704	0.0145982	0	0	0	0	0	0.000173853
Otu00034	0.0215559	0.00903338	0	0.0627498	0	0	0.000356532	0.000230696	0.000321987	0.000170358	0.000223214	0	0	0	0	0.00022892	0
Otu00035	0.0149326	0.000130919	0	0.00929257	0	0.0110484	0.0104107	0.0152918	0	0	0	0	8.7558e-05	0	0	0	0
Otu00036	0	0	0.0160446	0	0.104957	0	0	0	0	0	0	0	8.7558e-05	0	0	7.63068e-05	0
Otu00037	0.000240848	0.034388	0	9.99201e-05	0	0	0	0	0	0	0	0	0	0	0	0	0
Otu00038	0	0.0340388	0	0.00019984	0	0	0	0	0.000137994	0.000113572	0	0.000199654	0	0.00011217	0	0	0
Otu00039	0	0	0.000550888	0.0100919	0.000181587	0	0.0138334	0.000725044	0.000183993	0.0141965	0.0003125	0.0122454	0.000394011	0	0	7.63068e-05	0.000521558
Otu00040	0.000361272	0.0210779	0	0.00139888	0	0.000859317	0	0	0	0	0	0	0.000131337	0.00392597	0.000178274	0.000305227	0.00254984
Otu00041	0.000120424	0.000436395	0	0.0105915	0.000181587	0.000613798	0.0141187	0.000461391	0.000183993	0.00863146	0.000133929	0.0151071	0.000569127	0	0.000594248	0.000305227	0.000463607
Otu00042	0	0	0	0	0.0101689	0	0	0.00678905	0	0.000113572	0.00758929	0	0.0113388	0.000224341	0.000831947	0	0.00376681
Otu00043	0	0.0312459	0	0.00129896	0	0.00012276	0	0	0.000275989	0.000170358	0.000758929	0	0	0.00011217	0	0.000534147	0
Otu00044	0	0.0322933	0	0	0	0	0.000285225	6.59131e-05	4.59982e-05	0.000624645	0	0	0	0	0	0	0
Otu00045	0.000842967	0.0120882	0.000413166	0	0	0.00012276	0.000285225	0.000164783	0.00156394	0	0.000133929	0.000332757	0	0.000336511	0	0.0261732	0
Otu00046	0	4.36395e-05	0	0.00939249	0.00127111	0	0.0119795	0.000758	0	0.00817717	0.00111607	0.00958339	0.00131337	0.000448682	5.94248e-05	0.000381534	0.00139082
Otu00047	0	0.0283657	0	0	0	0	0	0	0	0	0	0	0	0	0	0	0
Otu00048	0	0.0236963	0.000137722	0	0	0	0	0	0.000689972	0	8.92857e-05	0	0	0	0	0	0.000869263
Otu00049	0.00108382	0.0056295	6.8861e-05	0	0	0	0	0	0	0	0	0	0	0.000224341	0	0.0301412	0
Otu00050	0	0	0.0283019	0	0.0212457	0	0	0	4.59982e-05	0	0	0	0	0.00011217	0	0	0
Otu00051	0.000240848	0.0222998	0	0	0	0	0	0	0.000183993	0	0	0	0	0.000224341	0	0.000152614	0
Otu00052	0	0.0218198	0	0	0	0	0	0	0	0	0	0	0	0	0	0	0
Otu00053	0	0.0216016	0	0	0	0	0	0	0	0	0	0	0	0.00011217	0	0	0
Otu00054	0	0	0.0275444	0	0.0116216	0	0	0	0	0	0	6.65513e-05	0	0	0	0	0
Otu00055	0	0	0	0	0	0	0	0	0	0	0	0.0049248	0.00100692	0.00796411	0.00778464	0	0.00538943
Otu00056	0	0	0	0.00329736	0.000544761	0.000245519	0.0022818	0.00283426	9.19963e-05	0.00102215	0.000758929	0.00845202	0.00284564	0	0.000475398	0.000381534	0.00266574
Otu00057	0	0	0	0.00569544	0.000363174	0	0.00370793	0.001516	4.59982e-05	0.00374787	0.000223214	0.00512445	0.00210139	0	0.000653672	0	0.0033032
Otu00058	0	0	0	0	0	0	0	0	0	0	0	0.000931718	0.00240785	0.019742	0.0057642	0.000457841	0.00179648
Otu00059	0.00120424	0.0121318	0	0.0004996	0	0.00012276	0	0	0.000229991	0	0.0021875	0.000598962	8.7558e-05	0	0.000237699	0.00213659	0.000289754
Otu00060	0	0	0.000964055	0.00559552	0.000181587	0.00196415	0.00278095	3.29565e-05	0	0.00102215	0.0003125	0	0.000744243	0	0	0.000305227	0
Otu00061	0.000240848	0.00288021	0	0.00069944	0.00163428	0	0.00128351	0.000889826	0.000689972	0.00193072	0.00214286	0.00252895	0.00288941	0.00011217	0.000415973	0.00106829	0.00185443
Otu00062	0	0.0169758	0	0	0	0	0	0	0	0	0	0	0	0	0	0	0
Otu00063	0	0	0	0.00039968	0.000726348	0.00012276	0.00121221	0.00342748	0	0.000624645	0.00200893	0.00053241	0.00696086	0	0.000594248	0	0.00144877
Otu00064	0	0	0.0241014	0	0.00635555	0	0	0	0	0	0	0	0	0	0	0	0
Otu00065	0	0.000218198	0	0.00419664	0.000544761	0.00012276	0.00513406	0.000889826	0.000367985	0.00232822	0.000267857	0.00745375	0.00140093	0.000336511	0.00011885	7.63068e-05	0.00127492
Otu00066	0	0	0.0211403	9.99201e-05	0.00926094	0	0.000213919	0	0	0	8.92857e-05	6.65513e-05	0	0	0	0	0
Otu00067	0.000361272	0	0	0.00709432	0.000544761	0	0.00399315	0.00164783	0	0.00255537	0.000892857	0.00372687	0.000350232	0	0.000356549	0.00022892	0.00139082
Otu00068	0.000481696	8.72791e-05	0.000206583	0.000999201	0.000544761	0.000736558	0.000998289	0.00243878	0.00050598	0.00221465	0.000848214	0.0050579	0.00157604	0	0.000415973	0.000305227	0.00179648
Otu00069	0	0.0141828	0	0	0	0	0	0	0	0	0	0	0	0	0	0	0
Otu00070	0	0.00658957	0	0.00739408	0	0.00982077	0	0	0.000183993	0	0	0.000133103	0	0	0	0.000763068	0
Otu00071	0	0.0138337	0	0	0	0	0	0	0	0	0	0	0	0	0	0	0
Otu00072	0.000361272	0	0	0	0	0	0.00121221	0	0	0	0	0	0	0	0	0.0220527	0
Otu00073	0	0	0	0.00129896	0.000363174	0	0.00420707	0.00187852	0.000137994	0.00153322	0.000982143	0.00292826	0.0016636	0.000224341	0.000356549	0	0.00110107
Otu00074	0	0.0133973	0	0	0	0	0	0	0	0	0	0	0	0	0	0	0
Otu00075	0	0.011739	0	0	0	0	0	0	0	0	0	0	0	0	0	0	0
Otu00076	0	0.0116954	0	0	0	0	0	0	0	0	0	0	0	0	0	0	0
Otu00077	0	0	0.0131525	0	0.0125295	0	0	0	0	0	0	0	0	0	0	0	0
Otu00078	0.00144509	0.00798604	0	0.00029976	0	0.000245519	0.000142613	0.000131826	0.000873965	0	0.0003125	0.000266205	0	0.000224341	0.000356549	0.000763068	0.000173853
Otu00079	0	0	0	0	0	0	0	3.29565e-05	0	0	4.46429e-05	0.00192999	0.00639173	0.00538418	0.00142619	0	0.000405656
Otu00080	0	0	0	0.00209832	0	0	0.00869937	0	4.59982e-05	0.0028393	4.46429e-05	0.00405963	0	0	0	0	0
Otu00081	0	0	0	0	0	0	0	3.29565e-05	0	0	0	0.000865167	0.00280186	0.000673023	0.00101022	0.0033575	0.00579509
Otu00082	0	0.00248745	0	0.00069944	0	0	0.000998289	0	0	0	0.0015625	0.000266205	0	0	0	0.0102251	0
Otu00083	0.0080684	0.00244381	0	0.00029976	0	0.000245519	0.000285225	0	0.000367985	0.00130608	0.000133929	0.000266205	0	0.000673023	0.000415973	0.000686761	0.000463607
Otu00084	0	8.72791e-05	0	0.00369704	0	0.000368279	0.00392185	9.88696e-05	9.19963e-05	0.00391823	0	0.00306136	0	0	0	0.000610454	0
Otu00085	0.00156551	0.00340388	0.000206583	0	0	0.00012276	0	0.000197739	0.00183993	0	0.000446429	0.000133103	0.000218895	0.00100953	0.00011885	0.00351011	0.000173853
Otu00086	0	0	0.000137722	0	0	0	0	0	4.59982e-05	0	0	0.00412618	0.000831801	0.00751542	0.000594248	0.00251812	0
Otu00087	0	0.00855335	0	0	0	0	0	0	0	0	0	0.000332757	0	0	0	0.000152614	0
Otu00088	0.000120424	0.000829151	0	0	0.000181587	0	0	0	0.000643974	0.00028393	0.00151786	0.000399308	0.00131337	0.000785193	0.000772522	0.00480733	0.000521558
Otu00089	0.00180636	0	0	0.00119904	0	0.00368279	0.00235311	0.00359226	0	0	0	0	4.3779e-05	0	0	0	0
Otu00090	0.000120424	0.00091643	0	0	0	0.00012276	0	0.000131826	0.000735971	0.000738217	0.0015625	0.000465859	0.00135715	0.00011217	0.000237699	0.00442579	0.000289754
Otu00091	0	0	0	0.00019984	0	0	0.0022818	0	4.59982e-05	0.00494037	0	0.0050579	0	0	0	0	0
Otu00092	0	0.00789876	0	0	0	0	0	0	0	0	0	6.65513e-05	0	0	0	0.000534147	0
Otu00093	0	0.000174558	0	0.00029976	0	0	0	0	0.000459982	0.000113572	0.00616071	0	0.00043779	0.000224341	0	0.00122091	0.000231803
Otu00094	0	0.00802967	0	0	0	0	0	0	0	0	0	0	0	0	0	0.000305227	0
Otu00095	0	0	0	0	0	0	0	0	0	0	0	0.00226274	0.00135715	0.0011217	0.0011885	0.00144983	0.00214418
Otu00096	0	0	0	0.000999201	0.000363174	0	0.0033514	9.88696e-05	0	0.00181715	8.92857e-05	0.00412618	0.000788022	0	0	7.63068e-05	0.000289754
Otu00097	0	4.36395e-05	0	0.00289768	0	0	0.00427838	9.88696e-05	0	0.00278251	0	0.00166378	0.000131337	0	5.94248e-05	0	0.000173853
Otu00098	0.000602119	4.36395e-05	0	0.00039968	0	0	7.13063e-05	0	9.19963e-05	0.000624645	0.00241071	0.000732064	4.3779e-05	0	0	0.00625715	5.79509e-05
Otu00099	0	0.00405848	0	0	0	0.000736558	0	0	0.00050598	0.000170358	0	0	0.000218895	0	0	0.000839374	0.000753361
Otu00100	0	0	0	0	0	0	0	0	0	0	0	0.000798616	0.000218895	0.0057207	0.0011885	7.63068e-05	0.00208623
Otu00101	0	0.00493127	0	0.00059952	0	0	0	0	0.000229991	0	0	0.000598962	0	0	0	0.00129721	5.79509e-05
Otu00102	0	0.00667685	0	0	0	0	0	0	0	0	0	0	0	0	0	0	0
Otu00103	0.00192678	0	0	0.00129896	0	0.00208691	0.00171135	0.00263652	0	0	0	0	0	0	0	0	0
Otu00104	0.00120424	0	0	0.00239808	0	0.00135036	0.00142613	0.00276835	0	0	0	0	0	0	0	0	0
Otu00105	0	0	0	0.000999201	0	0	0.00178266	3.29565e-05	0	0.00261215	0	0.00439239	0	0	0	0	0
Otu00106	0	0.00632773	0	0	0	0	0	0	0	0	0	6.65513e-05	0	0	0	0.000152614	0
Otu00107	0.00457611	0	0	0.00019984	0	0.00650626	0	0.00164783	0	0	0	0	0	0	0	0.000152614	0
Otu00108	0.00168593	4.36395e-05	0	0.0014988	0	0.00208691	0.00171135	0.00237287	0	0	0	0	0	0	0	0	0
Otu00109	0	0.00619681	0	0	0	0	0	0	0	0	0	0	0	0	0	0	0
Otu00110	0	0.00480035	0	0	0	0	0	0	0.000413983	5.67859e-05	8.92857e-05	0.000133103	0.000218895	0	5.94248e-05	0.000915681	0
Otu00111	0.000481696	0	0.000206583	0.00189848	0	0.000613798	0.00263833	0	0	0.00159001	0	0.00226274	0	0	0	0.000610454	0
Otu00112	0.000120424	0.00497491	0	0	0	0.000368279	0	0	0.000183993	5.67859e-05	0	6.65513e-05	0	0.000224341	0	0.000534147	0
Otu00113	0	0.00493127	0.000137722	0	0	0	0	0	0.000137994	0	0	0	0	0	0	0.0011446	0
Otu00114	0.00385356	0.000523674	0	0.00729416	0	0	0.000641757	0	9.19963e-05	0	0	0	0	0	0	0	0
Otu00115	0.000963391	0.00279293	0	0	0	0	0	0	0.000689972	5.67859e-05	0	0.00053241	0.000569127	0.000224341	0	0.00106829	0.000115902
Otu00116	0	0.00248745	0	0.00679456	0	0.000245519	0	0	0	0	0	0	0	0	0	0	0
Otu00117	0	0	0.00771244	0	0.00272381	0	0	0	0	0	0	0	0	0	0	0	0
Otu00118	0	0	0	0.00209832	0	0	0.00199658	3.29565e-05	0	0.00153322	0.000133929	0.00226274	0.000262674	0	0.00011885	0	0.000231803
Otu00119	0	0.00528038	0	9.99201e-05	0.000181587	0	0	0	0	5.67859e-05	0	0	0	0	0	0	0
Otu00120	0	0	0.000550888	9.99201e-05	0	0.000859317	0	0.000131826	0.00340386	0	0.000580357	0.000332757	0.000262674	0	0.000237699	0	0
Otu00121	0	0.000261837	0	0	0	0	0	0	9.19963e-05	0	0.000133929	0	0.000525348	0	0.000178274	0.00732545	0
Otu00122	0	0	0	0	0	0	0	0	9.19963e-05	0	0.00482143	6.65513e-05	0.000218895	0	0.00011885	0.000152614	0
Otu00123	0	0	0	0	0.000181587	0	0	0	0	0	0.000758929	0.000266205	0.000656685	0.00011217	0	0.00572301	0.000173853
Otu00124	0.000120424	0.000480035	0	0.000799361	0	0	7.13063e-05	3.29565e-05	0.000459982	0.000227144	0.000491071	0.000865167	0.00087558	0	0.00011885	0.00167875	0.000521558
Otu00125	0	4.36395e-05	0	0.000799361	0	0	0.00121221	0	0.000367985	0.00141965	0	0.00366032	0	0	0	0	0
Otu00126	0.000120424	0.000829151	6.8861e-05	9.99201e-05	0.000181587	0	0	9.88696e-05	0.000229991	5.67859e-05	4.46429e-05	0.000133103	0.00087558	0.00123388	0.000831947	0.00175506	0.000521558
Otu00127	0	0.00458215	0	0	0	0	0	0	0	0	0	0.000133103	0	0	0	0	0
Otu00128	0	0.00322933	0	0.00029976	0	0	0	0	0.000275989	5.67859e-05	0.000446429	0	0	0	0	0.000915681	5.79509e-05
Otu00129	0	0.00322933	0	0.00039968	0	0	0	0	0.000137994	0	0.000133929	0.00053241	0.000569127	0	5.94248e-05	7.63068e-05	0
Otu00130	0	0.00462579	0	0	0	0	0	0	0	0	0	0	0	0	0	0	0
Otu00131	0	0	0	0	0	0	0	0	0	0	0	0	0	0	0	0	0.00608484
Otu00132	0	4.36395e-05	0	0.00059952	0.000181587	0	0.0022818	0.000131826	0	0.00221465	0.000223214	0.000598962	0	0	0	0	0.000405656
Otu00133	0	0.000130919	0	0	0	0	0	3.29565e-05	0.00165593	0.00102215	0.000625	0.000266205	0	0.00157039	0.00011885	0.000152614	0.000173853
Otu00134	0	0	0	0.00279776	0.000181587	0.00012276	0.000285225	0.000263652	0	0.00028393	0	0.00139758	0.000744243	0	0	0	0.00069541
Otu00135	0	0.00253109	0	0	0	0.00147312	0	0	0	0.000113572	0	0	0.000131337	0	5.94248e-05	0.00144983	0
Otu00136	0	0.000218198	0	0	0	0	0	0	0.000321987	0.000227144	0.00102679	0	4.3779e-05	0.00011217	0	0.00373903	0.000231803
Otu00137	0	0.00096007	0	0.00039968	0.000181587	0	0	9.88696e-05	0.000137994	0.000227144	0.000178571	0.000465859	0	0.000336511	0	0.00320488	0
Otu00138	0	0	0	0.000999201	0.000363174	0	0.00142613	3.29565e-05	4.59982e-05	0.00113572	8.92857e-05	0.00146413	0.000394011	0.00011217	0	0.000381534	0
Otu00139	0.000240848	0.000523674	0	0	0	0.00012276	0.000142613	0	0.000689972	0.00113572	0.000133929	0.00099827	0	0.000224341	0	0.00137352	0
Otu00140	0	0	0	0	0	0	0	0	0	0	0	6.65513e-05	0.000175116	0.00145822	0.00106965	0.00160244	0.00144877
Otu00141	0	0.00366572	0	0	0	0	0	0	0	0	0	6.65513e-05	0	0	0	0.000305227	0
Otu00142	0	0.00196378	0	0	0	0	0	0	0	0.000170358	0	0	0	0	0	7.63068e-05	0.00220213
Otu00143	0	0.0018765	0	0	0.000181587	0	0	0	0.000321987	0.000454287	8.92857e-05	0.000266205	0.000306453	0.000560852	0	0.000610454	5.79509e-05
Otu00144	0.0030106	0.000523674	0	0.0004996	0	0	0	3.29565e-05	0.000321987	0.000908575	0.000178571	0	0	0.00011217	0.000178274	0	0
Otu00145	0	0	0	0	0.000726348	0	0.000285225	0.00105461	0	0.000511073	0	0.000465859	0.000744243	0	0.00011885	0	0.000405656
Otu00146	0	0.00226926	0	0.00059952	0	0	0	0.000131826	4.59982e-05	0.000340716	0	0.000665513	0.000218895	0	0	0	0
Otu00147	0	0.000218198	0.00192811	0	0.00272381	0.000613798	0	9.88696e-05	0	0.000113572	0	0.000133103	0.000218895	0	0.00011885	0.000991988	0.000173853
Otu00148	0	0	0	0	0	0	0.000427838	0	0.000827967	0.00300965	0.000178571	0	0	0	0	0	0
Otu00149	0	0.00357844	0	0	0	0	0	0	0	0	0	0	0	0	0	0	0
Otu00150	0	0.00336024	0	0	0	0	0	0	0	0	0	0	0	0	0	0.00022892	0
Otu00151	0	4.36395e-05	0	0.00059952	0	0	0	0	0.000275989	0	0.00196429	0.000133103	0	0	0	0.0011446	0.000347705
Otu00152	0.000120424	0	6.8861e-05	9.99201e-05	0	0.00012276	0	6.59131e-05	0	0.000340716	0	6.65513e-05	0	0	0	0	0
Otu00153	0.000722543	8.72791e-05	0	0.000999201	0	0	0	0	0.000137994	0.000340716	0.00111607	0.000266205	0	0	0	0.00144983	0.000173853
Otu00154	0.000842967	4.36395e-05	0	0.00069944	0	0.0012276	0.00121221	0.00112052	0	0	0	0	0	0	0	0	0
Otu00155	0.000240848	0.00109099	0	0	0	0	0	0	0.00050598	0	0.000178571	0.000266205	0.000612906	0.000224341	0.000178274	0.000152614	0.000231803
Otu00156	0	0.0016583	0	0	0	0.000245519	0.000142613	0	0.000643974	0.00028393	0	0.000266205	0	0	0	0.000763068	0
Otu00157	0	8.72791e-05	0	0	0.000181587	0.00012276	0	9.88696e-05	0	0	0.000669643	0.000399308	4.3779e-05	0	0.000356549	0.00244182	0.000347705
Otu00158	0	0.00104735	0	0.00039968	0	0	0	0	0.000413983	0	0.000223214	0	0	0.000224341	0	0.0022129	0
Otu00159	0	4.36395e-05	0	0	0	0	0	0	0	0	0.00299107	0	0.000131337	0	0	0	5.79509e-05
Otu00160	0	0	0	0	0	0	0	0	0.00119595	0.000170358	0	0	0	0	0	0.00312858	5.79509e-05
Otu00161	0	0.000130919	0	0	0	0	0	6.59131e-05	0	0	0.00165179	0.000133103	0.000481569	0.00011217	0.00011885	0.000381534	0.000405656
Otu00162	0	0.00183286	0	0.00019984	0	0	0	0	0.000183993	0.000227144	0	0.000133103	0	0.000560852	0	0.000152614	0.000463607
Otu00163	0	0.000174558	0	0	0.000363174	0	0	0	0.000137994	0	0.000535714	0.000665513	0.000218895	0.000448682	0	0.00160244	0.000521558
Otu00164	0	4.36395e-05	0	0	0.000363174	0	0	0	0.000413983	0.00028393	0.00178571	6.65513e-05	0	0	0	0.000610454	0.000173853
Otu00165	0	0.00301113	0	0	0	0	0	0	0	0	0	0	0	0	0	0	0
Otu00166	0	0.000130919	0	0.00059952	0	0	0.000926982	0	0	0.00107893	0	0.00159723	0	0	0	0.00022892	0
Otu00167	0	0	0	0	0	0	0	0	0	0	0	0	0.000306453	0.00157039	0.0011885	0	0
Otu00168	0	0.0023129	0	0.00119904	0	0	0	0	0	0	0	6.65513e-05	0	0	0	0	0
Otu00169	0	8.72791e-05	0	0.00059952	0.000181587	0	0	0	0.000229991	0	4.46429e-05	0.000732064	0	0.000785193	0.00011885	0.00198398	0.000289754
Otu00170	0	0	0	9.99201e-05	0	0.000491039	0.000213919	0.000296609	0.000275989	0.00113572	0.000133929	0.000199654	0.000218895	0.000224341	0.000297124	0.000152614	0.000115902
Otu00171	0	0.00126555	0	0	0	0	0	3.29565e-05	4.59982e-05	0	0.000223214	0.000332757	0.000788022	0	5.94248e-05	0	0.000231803
Otu00172	0	0.00270565	0	0	0	0	0	0	0	5.67859e-05	0	6.65513e-05	0	0	0	0	0
Otu00173	0	0.00279293	0	0	0	0	0	0	0	0	0	0	0	0	0	0	0
Otu00174	0	0.000130919	0	0	0	0	0	0	0	0	0	0.000732064	0	0	0.000475398	0	0.00104312
Otu00175	0	0.000872791	0	0	0	0	0	6.59131e-05	0.000367985	5.67859e-05	0.0003125	0	0.000831801	0.000336511	0.000178274	0	0
Otu00176	0	0	0	0	0	0	0	0	0	0.000113572	8.92857e-05	6.65513e-05	0.000919359	0	0.000534823	0.000991988	0.000173853
Otu00177	0	0	0.0028233	0	0.00381333	0	0	0	0	0	0	0	0	0	0	0	0
Otu00178	0	0	0	9.99201e-05	0.000363174	0	0	0	0	0	0.00151786	6.65513e-05	0.000525348	0.000336511	0.00011885	0.000534147	0
Otu00179	0.000602119	0	0	0.000899281	0	0.000982077	0.000855676	0.000889826	0	0	0	0	0	0	0	0	0
Otu00180	0	0	0	0	0	0.000368279	0.00178266	0	0	0	0	0	0.00043779	0	0	0.000152614	0
Otu00181	0	0.00261837	0	0	0	0	0	0	0	0	0	0	0	0	0	0	0
Otu00182	0.000120424	0.000741872	0	0	0	0	0	0	0.000597976	0	0.000133929	0.000465859	0.000262674	0.000560852	0.000178274	7.63068e-05	0.000173853
Otu00183	0	0	0	0.00119904	0	0.00012276	0.000998289	0	0	0.00102215	0.000133929	0.000732064	0	0	0	0	0
Otu00184	0.000722543	0	0	0.00159872	0.000181587	0.00012276	0.00142613	0.000164783	0	0.000170358	0	0.000199654	0.000131337	0.00011217	0	0	0
Otu00185	0	0.000174558	0	0.00179856	0	0	0	0	0.000873965	5.67859e-05	8.92857e-05	0.000266205	0	0.00011217	0	0.000763068	0
Otu00186	0	0	0	0	0	0	0	0.00105461	0	0	0.000178571	0	0.000350232	0	0	0	0.000811312
Otu00187	0	0.000130919	0	0	0.000181587	0	0	0	0	0	0	0.000332757	0	0.000673023	0	0.00320488	5.79509e-05
Otu00188	0	0.00152738	0	0	0	0.000736558	0	0	4.59982e-05	0.000397501	0	6.65513e-05	0	0.00011217	0	0.000457841	0
Otu00189	0	0	0	0	0	0	0	0	0	0	0.000357143	0	0.00109448	0	0.000534823	0.000610454	0.000173853
Otu00190	0	0.00196378	0	9.99201e-05	0	0	0	0.000230696	9.19963e-05	0	0	0	0	0	0	0	0
Otu00191	0	0	0	0	0	0	0	0	0.00142594	0.000738217	0.000446429	0	0	0	0	0	0
Otu00192	0	0.00183286	0	0	0	0	0	0	0.000137994	0	0	0	0	0	0.000297124	0.000305227	0
Otu00193	0	0	0.000206583	0	0	0	0	0	0	0	0.000223214	0	0.00126959	0	0.00011885	0	0.00069541
Otu00194	0	0.00235654	0	0	0	0	0	0	0	0	0	0	0	0	0	0	0
Otu00195	0	0.00222562	0	0	0	0	0	0	0	0	0.000133929	0	0	0	0	0	0
Otu00196	0.000963391	8.72791e-05	0	0	0	0.000982077	0	0	0.000551978	0	4.46429e-05	0.000266205	0	0.000336511	0	0.00122091	0
Otu00197	0	0	0	0	0	0	0	0	0	0	0.000669643	0	0.000481569	0	0	0.00175506	5.79509e-05
Otu00198	0	0.00161466	0	0	0	0	0	0	0	0	0.000491071	0.000133103	0	0	0	0.000152614	0
Otu00199	0	0.00226926	0	0	0	0	0	0	0	0	0	0	0	0	0	0	0
Otu00200	0.000120424	0	0	0.000799361	0	0	0.000570451	6.59131e-05	0	0.000795003	8.92857e-05	0.000798616	0.000175116	0	5.94248e-05	0	0
Otu00201	0.000240848	0.000436395	0	0.00019984	0	0.00012276	0	0	0	0.000397501	0	0.000133103	8.7558e-05	0	0.00011885	0.00167875	5.79509e-05
Otu00202	0	4.36395e-05	0	0	0	0	0.00121221	3.29565e-05	0	0.00141965	0	0.000465859	0	0	0	0	0
Otu00203	0	0	0	9.99201e-05	0	0.00012276	7.13063e-05	0.000296609	0	0.00102215	0.000133929	0.000465859	0	0	0	0.00022892	0.000463607
Otu00204	0	0	0	0	0	0	0	0	0	0	0	0.000798616	0.00043779	0.00224341	0	0.00022892	0.000173853
Otu00205	0	0	0	0	0	0	0	0	0	0	0	0	0	0	0	0.00389164	0
Otu00206	0	0	0	0.0004996	0	0	0.000713063	0	0	0.0011925	0	0.000931718	0	0	0	0	0
Otu00207	0	0	0.00302989	0	0.00108952	0	0	0	0	0	0	0	0	0	0	0	0
Otu00208	0	0.00196378	0	0	0	0	0	9.88696e-05	0	0	0	0	0	0	0	0	0
Otu00209	0	0.000261837	0	0.000999201	0	0	0.00078437	0	0.000321987	0.000624645	0	6.65513e-05	0	0	0	0.000152614	0
Otu00210	0	0	0	0	0	0	0	0	0	5.67859e-05	0.000178571	0.000133103	0.00157604	0.00011217	0	0.000305227	0
Otu00211	0	0	0.00117064	0.00169864	0.000363174	0	0	9.88696e-05	0	0	0	0	0	0	0	0	0
Otu00212	0.000481696	0	0	0.00029976	0	0.000859317	0.000356532	0.000922783	0	0	0	0	0	0	0	0	0
Otu00213	0	4.36395e-05	0	0	0.000181587	0	0	0	0.000183993	0.000113572	0.000580357	6.65513e-05	0.000569127	0	0	0.000686761	5.79509e-05
Otu00214	0	0.000130919	0	0	0	0.00012276	0	0	0	0	0.000580357	0	0.000218895	0.00011217	0	0.00137352	0.000231803
Otu00215	0	0	0	0.000899281	0	0	0.00156874	0	0	0.000340716	0	0.000598962	0	0	0	0	0
Otu00216	0	0	0	0	0	0	0	0.001516	0	0	0	0	0	0	0	0	0
Otu00217	0	0	0	0	0	0	0	0	0	0	0.00196429	0	0	0	0	0	0
Otu00218	0	0.000567314	0	0	0	0	0	0	0.000459982	0	0	6.65513e-05	0	0.000448682	0	0.000534147	0.000521558
Otu00219	0	0	0	0	0	0	0	0	0	0	0	0	0	0.00011217	0	0.00328119	0
Otu00220	0	0.00117827	0	9.99201e-05	0	0	0	6.59131e-05	0	0.00028393	0	0	4.3779e-05	0	0.00011885	0.000152614	0.000173853
Otu00221	0	0.00178922	0	0	0	0.000245519	0	0	0	0	0	0	0	0	0	0	0
Otu00222	0	0	0	0	0	0	0	0	0	0	0	0.000332757	0.000175116	0	0	0.00244182	0
Otu00223	0	0	0	0	0	0	0	0	0.000229991	0.000170358	0.00151786	0	0	0	0	0	0
Otu00224	0	0	0	0	0	0	0.0011409	0	0	0.000965361	0	0.000598962	0	0	0	0	0
Otu00225	0	4.36395e-05	0	0	0	0	0	9.88696e-05	0.000873965	0	8.92857e-05	0.000266205	0.000306453	0.000224341	0	7.63068e-05	0.000115902
Otu00226	0	0.000261837	0	0	0	0	0	0	0.00160994	0	0	0	0	0	0	0	0
Otu00227	0	0.000261837	0	0.00019984	0	0.000368279	0	0	0.000183993	0	0.000357143	6.65513e-05	0	0	0.000237699	0.000915681	5.79509e-05
Otu00228	0	0.00174558	0	0	0	0	0	0	0	0	0	0	0	0	0	0	5.79509e-05
Otu00229	0	0	0	0.00219824	0	0	0.000142613	0	0	0.000795003	0	0.000199654	0	0	0	0	0
Otu00230	0	0.0016583	0	0	0	0	0	0	0	0	0	0	0	0	0	0.000152614	0
Otu00231	0	0.00174558	0	0	0	0	0	0	0	0	0	0	0	0	0	0	0
Otu00232	0	4.36395e-05	0	0	0	0	0	0	0	0	0.00138393	0.000332757	0	0.00011217	0	7.63068e-05	0
Otu00233	0.000602119	0	0.000137722	0	0	0	0.000285225	0	0.000367985	0	0	0	0	0	0	0	0
Otu00234	0	0	0	0	0	0	0	0	4.59982e-05	0.000113572	0	0.000266205	0.000218895	0	5.94248e-05	0.00137352	0.000405656
Otu00235	0	0.000174558	6.8861e-05	0	0	0	0	0	0	0.000170358	0.000223214	0.00053241	0	0.00011217	0.00011885	0.000305227	0.000637459
Otu00236	0	0.000261837	0	0	0	0.000491039	0.000713063	9.88696e-05	0	0	4.46429e-05	0	0.000131337	0	0	0.000839374	0
Otu00237	0	0.0016583	0	0	0	0	0	0	0	0	0	0	0	0	0	0	0
Otu00238	0	0.000785512	0	0	0	0.000245519	0	0	0.000689972	0	0	0	0	0.000224341	0	7.63068e-05	0
Otu00239	0	0	0	0	0	0	0	0	0	0	0	0.000665513	0.000963138	0	5.94248e-05	0	0
Otu00240	0.00108382	0	0.000137722	0	0	0.00012276	0	9.88696e-05	0.000459982	0	0.000178571	0.000133103	0	0.000336511	0.00011885	0.000152614	0
Otu00241	0	0	0	0.00059952	0	0	0	0	0	0.00159001	0.000178571	0	0	0	0	0	0
Otu00242	0	0.000698233	0	0	0	0	0.000641757	6.59131e-05	0.000183993	0	4.46429e-05	0	8.7558e-05	0	5.94248e-05	0	5.79509e-05
Otu00243	0	0.00113463	0	0	0	0	0	0	0	0	4.46429e-05	0	0	0	0	0.000763068	0
Otu00244	0	0.000654593	0	0	0	0.000736558	0	0	0.000275989	0.000113572	0	0	0	0.00011217	0.00011885	0.000305227	0
Otu00245	0.000120424	0.00130919	0	0	0	0	0	0	0.000183993	0	0	6.65513e-05	0	0	0	0	0
Otu00246	0	0	0	0.000799361	0	0	7.13063e-05	0	0	0.000567859	8.92857e-05	0.000266205	0.000306453	0	0	0.000152614	0.000115902
Otu00247	0	0	0	0	0	0.000859317	0	0	0	0	0	0.000465859	8.7558e-05	0	0.000297124	0.000763068	0.000289754
Otu00248	0	0	0	0	0	0	0	0	0	0	0	0	0	0	0	0	0.00202828
Otu00249	0	0	0	0	0	0	0.000213919	9.88696e-05	0	0	0	0	0	0	0	0.00122091	0
Otu00250	0	0.00152738	0	0	0	0	0	0	0	0	0	0	0	0	0	0	0
Otu00251	0	0	0	0	0	0	0	0	0.00160994	0	0	0	0	0	0	0	0
Otu00252	0	0	0	0	0	0	0	0	0	0.000113572	0	0	0.000218895	0	0	7.63068e-05	0
Otu00253	0	0.000523674	0	0.000799361	0	0	0.000713063	6.59131e-05	0	0.000113572	0	0	0	0	0	0	0
Otu00254	0	0.000567314	0	0	0	0	0	0	0	0	0	0.000199654	0.000262674	0	0	7.63068e-05	0.000463607
Otu00255	0	0.00148374	0	0	0	0	0	0	0	0	0	0	0	0	0	0	0
Otu00256	0	0.00113463	0	0	0	0	0	0	0	0	0	0	0	0	0	0.000534147	0
Otu00257	0	0.000567314	0	0	0	0.000982077	0	0	9.19963e-05	0	0.000223214	0.000133103	0	0	0	0.00022892	0
Otu00258	0	0.0014401	0	0	0	0	0	0	0	0	0	0	0	0	0	0	0
Otu00259	0	0.000130919	0	0	0	0	0	0	0.000183993	5.67859e-05	0.000178571	0.00053241	0	0.000224341	0	0.000839374	0
Otu00260	0.000361272	0.000872791	0	0	0	0	0	0	4.59982e-05	0.000397501	0	0	0	0	0	0	0.000115902
Otu00261	0	0	0	0	0	0	0	0	0.000229991	0.00130608	0.000223214	0	0	0	0	0	0
Otu00262	0	0	0	0	0	0	0.000926982	0	0	0.000227144	0	0.00053241	0	0	5.94248e-05	0.00022892	0.000115902
Otu00263	0	0.000436395	0	9.99201e-05	0	0	0	0	0.000597976	0	0.000223214	0	0	0	0	0.00022892	0
Otu00264	0.000361272	0	0	9.99201e-05	0	0.000613798	0.000356532	0.000593218	0	0	0	0	0	0	0	0	0
Otu00265	0	0.000174558	0	0	0	0	0	0	0.000321987	0	0	0.000798616	0	0	5.94248e-05	0.000152614	0.000347705
Otu00266	0	0.000261837	0	0	0	0	0	0	0.000367985	0	4.46429e-05	0.000133103	0	0.00011217	0	0.000305227	0.000463607
Otu00267	0	0.000261837	0	0	0	0.00012276	0	0	0.000137994	0	0	0.000332757	0	0	0.000178274	0.000915681	0
Otu00268	0	0.00126555	0	0	0	0	0	0	0	0	0	0	0	0	0	0	0
