# Supplementary material for: Temporal Stability of Bacterial Communities in Antarctic Sponges
Source: Front Microbiol. 2019 Nov 22;10:2699. doi: 10.3389/fmicb.2019.02699 (PMC6883807; doi:10.3389/fmicb.2019.02699)
Supplement: DATA SHEET S2 — Formatted as STAMP and R input files. [file Data_Sheet_2.zip]

Archive with 34 entries (27 files):
- suppl5/
- suppl5/.DS_Store
- __MACOSX/
- __MACOSX/suppl5/
- __MACOSX/suppl5/._.DS_Store
- suppl5/R_input/
- suppl5/R_input/.DS_Store
- __MACOSX/suppl5/R_input/
- __MACOSX/suppl5/R_input/._.DS_Store
- suppl5/R_input/sponges_pooled.tsv
- __MACOSX/suppl5/R_input/._sponges_pooled.tsv
- suppl5/R_input/Sponges_Time_Pooled.tsv
- __MACOSX/suppl5/R_input/._Sponges_Time_Pooled.tsv
- suppl5/R_input/SpongesPooled.tsv
- __MACOSX/suppl5/R_input/._SpongesPooled.tsv
- suppl5/R_input/SpongesTimePooled.tsv
- __MACOSX/suppl5/R_input/._SpongesTimePooled.tsv
- __MACOSX/suppl5/._R_input
- suppl5/sponge_antarctic.R
- __MACOSX/suppl5/._sponge_antarctic.R
- suppl5/Stamp_input/
- suppl5/Stamp_input/.DS_Store
- __MACOSX/suppl5/Stamp_input/
- __MACOSX/suppl5/Stamp_input/._.DS_Store
- suppl5/Stamp_input/SpongesPooled.spf
- __MACOSX/suppl5/Stamp_input/._SpongesPooled.spf
- suppl5/Stamp_input/SpongesPooled.tsv
- __MACOSX/suppl5/Stamp_input/._SpongesPooled.tsv
- suppl5/Stamp_input/SpongesTimePooled.spf
- __MACOSX/suppl5/Stamp_input/._SpongesTimePooled.spf
- suppl5/Stamp_input/SpongesTimePooled.tsv
- __MACOSX/suppl5/Stamp_input/._SpongesTimePooled.tsv
- __MACOSX/suppl5/._Stamp_input
- __MACOSX/._suppl5
