# Supplementary material for: Temporal Stability of Bacterial Communities in Antarctic Sponges
Source: Front Microbiol. 2019 Nov 22;10:2699. doi: 10.3389/fmicb.2019.02699 (PMC6883807; doi:10.3389/fmicb.2019.02699)
Supplement: DATA SHEET S2 — Formatted as STAMP and R input files. [file Data_Sheet_2.zip › suppl5/R_input/sponges_pooled.tsv]

level1	level2	level3	Hym2016	Hym2018	Ted2017	Ted2018	My2016	My2017	My2018	Iso2016	Iso2017	Iso2018
Metabolism	Carbohydrate Metabolism	Glycolysis / Gluconeogenesis ko00010	0.00850164749414239	0.00834262915647886	0.00885698707341501	0.00852430780080587	0.00876470721659203	0.00944980825564933	0.00861259407192327	0.00772845392614261	0.00868214871300089	0.00835147995554172
Metabolism	Carbohydrate Metabolism	Citrate cycle (TCA cycle) ko00020	0.00696499781797848	0.00676175832406903	0.00696863698255568	0.00712919900004417	0.00732960482638165	0.00722251365720232	0.00748561927080392	0.00619829598795754	0.00680869140820732	0.00706727956406110
Metabolism	Carbohydrate Metabolism	Pentose phosphate pathway ko00030	0.00937960944052418	0.00946080973574075	0.00972951741276845	0.00921659976489200	0.00925960305572899	0.00961502801798681	0.00905593194915049	0.00845079677522001	0.01148962139612520	0.00868683529078499
Metabolism	Carbohydrate Metabolism	Pentose and glucuronate interconversions ko00040	0.00659301801044520	0.00682785867506067	0.00727401122758385	0.00653734438049525	0.00634140631650299	0.00735043003825909	0.00607910255891795	0.00491190474381783	0.00874295662511946	0.00574611817759760
Metabolism	Carbohydrate Metabolism	Fructose and mannose metabolism ko00051	0.01419053416172630	0.01356857058967630	0.01524657006585200	0.01498428558091980	0.01656596855610630	0.01715196531626850	0.01590821241900810	0.01091876477153540	0.01765029679583460	0.01436013786528100
Metabolism	Carbohydrate Metabolism	Galactose metabolism ko00052	0.00460504166516616	0.00432283066720760	0.00536531540519465	0.00456839184818812	0.00565798332332395	0.00648975192689361	0.00472100951897610	0.00310209540125151	0.00651459231521198	0.00428986755775979
Metabolism	Carbohydrate Metabolism	Ascorbate and aldarate metabolism ko00053	0.00313727933791616	0.00330683504304954	0.00305916742956963	0.00281109581633208	0.00252974542795264	0.00252635513222619	0.00244561719602385	0.00269206551392146	0.00323022438198151	0.00241926289386518
Metabolism	Lipid Metabolism	Fatty acid biosynthesis ko00061	0.01005823131969030	0.00970024359401823	0.01036952693442650	0.01048206480603060	0.01061708973159280	0.01096495695767880	0.01074859373803080	0.00852483897486203	0.00982634797143738	0.01028414177011920
Metabolism	Lipid Metabolism	Fatty acid elongation ko00062	0.00001690649592256	0.00001972092221733	0.00001784423638251	0.00002167573971376	0.00002319460630543	0.00001828593103758	0.00002022740128436	0.00001830198819008	0.00004020408736560	0.00001769903469652
Metabolism	Lipid Metabolism	Fatty acid metabolism ko00071	0.00383753481307514	0.00379338919395664	0.00369154357426781	0.00394691759839553	0.00401200781514446	0.00368449499516888	0.00387587895744965	0.00423795524109845	0.00387139591229376	0.00411243282006885
Metabolism	Lipid Metabolism	Synthesis and degradation of ketone bodies ko00072	0.00087889936456187	0.00092638534912371	0.00088592568373155	0.00089043011695935	0.00078013511702020	0.00080820543257879	0.00085425506446585	0.00064309701515890	0.00067923335590736	0.00076143666497482
Metabolism	Lipid Metabolism	Steroid biosynthesis ko00100	0.00020015303521467	0.00015083598323849	0.00023438958070791	0.00022598450874767	0.00032664959760929	0.00031306400540587	0.00028304222581394	0.00025447299686616	0.00030343891357701	0.00031451467195971
Metabolism	Lipid Metabolism	Primary bile acid biosynthesis ko00120	0.00018748367769530	0.00021564531400673	0.00017854005947406	0.00015810598007012	0.00010848961973927	0.00012218934853193	0.00013627584595361	0.00007721874867346	0.00005903463419922	0.00008221077652786
Metabolism	Lipid Metabolism	Secondary bile acid biosynthesis ko00121	0.00017334978997114	0.00020297849388529	0.00016225747482513	0.00012978458937931	0.00007630172964870	0.00008556757617502	0.00014516554930104	0.00002604294714534	0.00003618147239389	0.00004412059985057
Metabolism	Metabolism of Cofactors and Vitamins	Ubiquinone and other terpenoid-quinone biosynthesis ko00130	0.00783935773315585	0.00757739555321241	0.00784045653935556	0.00798018459748677	0.00863306198040069	0.00826614277239205	0.00800997788396078	0.00827069583572384	0.00836370557540278	0.00849351682162034
Metabolism	Lipid Metabolism	Steroid hormone biosynthesis ko00140	0.00146194282583301	0.00153090684144824	0.00181466778208685	0.00167855519056663	0.00153488057359650	0.00187504852326124	0.00179223298154279	0.00078787583024988	0.00193353780545347	0.00139077209884234
Metabolism	Energy Metabolism	Oxidative phosphorylation ko00190	0.01861723364524970	0.01883643430811960	0.01838952848878370	0.01787728516669840	0.01718583436590360	0.01716153485061780	0.01792344535834620	0.01718263866138990	0.01765121845945130	0.01708505664066810
Metabolism	Energy Metabolism	Photosynthesis ko00195	0.00280508016916247	0.00255022037172011	0.00290986879503387	0.00274299988283717	0.00313244561758026	0.00333773658633788	0.00290604584582306	0.00243785674602564	0.00305437918082633	0.00281019116292930
Metabolism	Energy Metabolism	Photosynthesis - antenna proteins ko00196	0.00000661885991236	0.00000451350099555	0.00000800878673625	0.00000203089807937	0.00000613967396226	0.00000085986866199	0.00007640299173513	0.00002357037629099	0.00001986645452541	0.00001140280072590
Metabolism	Nucleotide Metabolism	Purine metabolism ko00230	0.03357131219909320	0.03363334109862860	0.03354738176330440	0.03460101673240020	0.03355416823434300	0.03398591451133680	0.03415379614832970	0.03348897780181550	0.03237415084294260	0.03458482741192630
Metabolism	Biosynthesis of Other Secondary Metabolites	Caffeine metabolism ko00232	0.00013447408237923	0.00018140832513707	0.00013775108861235	0.00016330787538871	0.00006750423613369	0.00009154129074306	0.00012003532733091	0.00013313876724953	0.00004826787754122	0.00012216677915068
Metabolism	Nucleotide Metabolism	Pyrimidine metabolism ko00240	0.02184746177255380	0.02093141461749780	0.02228261857861400	0.02234459251376490	0.02318903536343440	0.02420292421061440	0.02271776698773070	0.02061201689402850	0.02228314966885330	0.02270310590320740
Metabolism	Amino Acid Metabolism	Alanine aspartate and glutamate metabolism ko00250	0.01149940543600580	0.01089961859415120	0.01161400847934300	0.01168690816241310	0.01259421887170200	0.01261590313564100	0.01232326278502750	0.01205086250330210	0.01181960563060850	0.01248153509398590
Metabolism	Metabolism of Terpenoids and Polyketides	Tetracycline biosynthesis ko00253	0.00054908457947647	0.00053384219868280	0.00053454180201179	0.00055375380394464	0.00054856508908604	0.00054001162514783	0.00055362767012330	0.00064978219672051	0.00049782230542924	0.00060594860118802
Metabolism	Amino Acid Metabolism	Glycine serine and threonine metabolism ko00260	0.01852521049751880	0.02008422593629250	0.01962502219843140	0.02000166202691770	0.01681927994117370	0.01894534715760220	0.01829864074539340	0.01613943795935490	0.01606044007176280	0.01787704981956740
Metabolism	Amino Acid Metabolism	Cysteine and methionine metabolism ko00270	0.01055849601029520	0.01001620202513850	0.01103166234032760	0.01091271696619150	0.01228676098046710	0.01238680905898310	0.01117403056032050	0.01050511843265290	0.01295708266948830	0.01139609185938850
Metabolism	Amino Acid Metabolism	Valine leucine and isoleucine degradation ko00280	0.00883390482751981	0.00888792371965320	0.00910943656204272	0.00929335066022381	0.00894224678043012	0.00902596211464235	0.00913482826257409	0.00670014015075572	0.00839079382645947	0.00849129746846230
Metabolism	Metabolism of Terpenoids and Polyketides	Geraniol degradation ko00281	0.00419674194186005	0.00446954430046958	0.00399028636271017	0.00404352658493459	0.00335511927367800	0.00322345755573963	0.00363004653126151	0.00392233116877277	0.00286843684765742	0.00366800643555090
Metabolism	Amino Acid Metabolism	Valine leucine and isoleucine biosynthesis ko00290	0.00494336215338806	0.00501953247457519	0.00531424825468992	0.00507586748449732	0.00524618520881768	0.00570356363792864	0.00525040079285441	0.00542240959231458	0.00495685477338041	0.00521327439767058
Metabolism	Amino Acid Metabolism	Lysine biosynthesis ko00300	0.00950814548073906	0.00936207600011573	0.00955296897037233	0.00942757477136615	0.00942884799373266	0.00975817522550951	0.00933064805094826	0.00913044880990876	0.00884571939987865	0.00941816204617972
Metabolism	Amino Acid Metabolism	Lysine degradation ko00310	0.00722507985491753	0.00644122137790156	0.00757737737333344	0.00698207367879867	0.00931931930247418	0.00863431510908059	0.00757703402974322	0.00604867054873761	0.00980836626240107	0.00726128422573065
Metabolism	Biosynthesis of Other Secondary Metabolites	Penicillin and cephalosporin biosynthesis ko00311	0.00226762131632755	0.00186952189184665	0.00255368791187938	0.00237913778332946	0.00342666936576847	0.00322294269533891	0.00283244313626913	0.00180735732273766	0.00475894487364148	0.00249546166048939
Metabolism	Biosynthesis of Other Secondary Metabolites	beta-Lactam resistance ko00312	0.00095182281308575	0.00079629556835209	0.00105462526888407	0.00099522324815976	0.00139874334955388	0.00127315968579316	0.00108388858714384	0.00057515475111882	0.00230811891878175	0.00094572266964453
Metabolism	Amino Acid Metabolism	Arginine and proline metabolism ko00330	0.02048912488394010	0.02116924146877120	0.02021785792210050	0.02078797347011100	0.01893471618615410	0.01916612571510270	0.01960708269049710	0.02225850651264400	0.01772277264350210	0.02085818465393090
Metabolism	Biosynthesis of Other Secondary Metabolites	Clavulanic acid biosynthesis ko00331	0.00000497362947941	0.00000539022392956	0.00000348058729554	0.00000699129862860	0.00000489967700976	0.00000469841477765	0.00000579214027493	0.00003002665989118	0.00000563730088083	0.00001589584553476
Metabolism	Amino Acid Metabolism	Histidine metabolism ko00340	0.01028467033320830	0.00995017651766818	0.01065802867009140	0.01079979171141020	0.01153845484757590	0.01152779875460690	0.01146279905741400	0.00954835546358362	0.01119176593942600	0.01082140866137770
Metabolism	Amino Acid Metabolism	Tyrosine metabolism ko00350	0.00657199137637414	0.00671404212296211	0.00665113481967857	0.00653977081083015	0.00616768557019013	0.00630430478628230	0.00627846193180669	0.00487614823674402	0.00604906884859644	0.00574155603822202
Metabolism	Xenobiotics Biodegradation and Metabolism	DDT degradation ko00351	0.00033727637603708	0.00026347057350865	0.00040639943461025	0.00038001937642768	0.00057413045487888	0.00056264148683202	0.00044336339548831	0.00024144336611896	0.00064856878482441	0.00040789488439549
Metabolism	Amino Acid Metabolism	Phenylalanine metabolism ko00360	0.00708778095160045	0.00714270576649246	0.00755942799891790	0.00810695107605106	0.00815122703142041	0.00815540249802997	0.00775031181730928	0.00517341378995552	0.00781633825011675	0.00728287097579065
Metabolism	Xenobiotics Biodegradation and Metabolism	Chlorocyclohexane and chlorobenzene degradation ko00361	0.00154812224672365	0.00168083738836508	0.00152519236515793	0.00152861074796360	0.00132229645177499	0.00121885585653306	0.00141707158812852	0.00123371878004315	0.00119233298890863	0.00128853284741290
Metabolism	Xenobiotics Biodegradation and Metabolism	Benzoate degradation ko00362	0.00593896749841430	0.00644662291194073	0.00592069113400216	0.00594326757295518	0.00491242046380110	0.00503116330294315	0.00538040925658693	0.00481325795008522	0.00503657795367856	0.00501319443364611
Metabolism	Xenobiotics Biodegradation and Metabolism	Bisphenol degradation ko00363	0.00313152754047326	0.00320016534613419	0.00329187304707298	0.00325125403062720	0.00322928250870109	0.00322500650960886	0.00321453783124235	0.00239940092793347	0.00360718620996144	0.00290351867338534
Metabolism	Xenobiotics Biodegradation and Metabolism	Fluorobenzoate degradation ko00364	0.00043650794306266	0.00047451059113840	0.00041142767130732	0.00039960987823860	0.00034683037648838	0.00030298653471994	0.00036846347354292	0.00040929672207173	0.00031930348046972	0.00034036399852179
Metabolism	Amino Acid Metabolism	Tryptophan metabolism ko00380	0.00393762790196615	0.00357600289954856	0.00436007669972464	0.00463592729792842	0.00522497590272801	0.00535549304916259	0.00497962387406907	0.00262388942707972	0.00458775236963162	0.00451398482630695
Metabolism	Amino Acid Metabolism	Phenylalanine tyrosine and tryptophan biosynthesis ko00400	0.01037064318456890	0.00995103380891907	0.01045633957444440	0.01042732379757570	0.01120847048481440	0.01122063058845960	0.01120881299812070	0.01258602901550620	0.01045045586769420	0.01169720094021600
Metabolism	Biosynthesis of Other Secondary Metabolites	Novobiocin biosynthesis ko00401	0.00071879226549406	0.00074802971924906	0.00070217145847331	0.00070877610277558	0.00061773361824207	0.00064807951953021	0.00072753909076511	0.00091979424054881	0.00057013633479202	0.00075464911534182
Metabolism	Metabolism of Other Amino Acids	beta-Alanine metabolism ko00410	0.00205695290945012	0.00219287530740239	0.00195636960653545	0.00202652586156845	0.00167812818567758	0.00164256235290402	0.00179530524328421	0.00207835235643711	0.00164682493898758	0.00189172052163437
Metabolism	Metabolism of Other Amino Acids	Taurine and hypotaurine metabolism ko00430	0.00220108299617003	0.00231320880937626	0.00229000064930852	0.00229119566366103	0.00207146466372358	0.00226284107702691	0.00209013659682285	0.00194950416250473	0.00200823515003527	0.00210266066604541
Metabolism	Metabolism of Other Amino Acids	Phosphonate and phosphinate metabolism ko00440	0.00227848316455702	0.00258810279585299	0.00226677475937236	0.00226923324780543	0.00161311783837856	0.00171371792693016	0.00204524335423412	0.00181063959564538	0.00138929698888758	0.00180158598153614
Metabolism	Metabolism of Other Amino Acids	Selenocompound metabolism ko00450	0.00484099050369998	0.00458617858636227	0.00500826828681088	0.00496396102206385	0.00551385586347205	0.00555917311218415	0.00501992139141974	0.00453854712349497	0.00595843997329376	0.00504084814645677
Metabolism	Metabolism of Other Amino Acids	Cyanoamino acid metabolism ko00460	0.00154626020320493	0.00139853829809542	0.00161623680140820	0.00149352115457317	0.00195921430229311	0.00192370013417302	0.00152305851832329	0.00166937523496192	0.00241936335712880	0.00166447979628279
Metabolism	Metabolism of Other Amino Acids	D-Glutamine and D-glutamate metabolism ko00471	0.00191130643124961	0.00177019101582916	0.00194243157345681	0.00196388228888694	0.00218881544967398	0.00220275561404208	0.00206632037772534	0.00179975611476187	0.00186667949189644	0.00207653091908784
Metabolism	Metabolism of Other Amino Acids	D-Arginine and D-ornithine metabolism ko00472	0.00008460361927984	0.00008973778761299	0.00007357905742093	0.00007697337837600	0.00004838520369087	0.00004952180078865	0.00007146862161136	0.00007669436489682	0.00004901118345128	0.00006412591618423
Metabolism	Metabolism of Other Amino Acids	D-Alanine metabolism ko00473	0.00252934559257666	0.00247219963535007	0.00284265246072756	0.00263086745453982	0.00312297048064406	0.00319362837974182	0.00264967214494814	0.00185570012591285	0.00363422245041444	0.00249562795462144
Metabolism	Metabolism of Other Amino Acids	Glutathione metabolism ko00480	0.00951916903615338	0.00984508159751069	0.00955794681067774	0.00974031776930601	0.00933757823021402	0.00912665726163397	0.00949270552834375	0.00922243008332344	0.00966589479745162	0.00937777227730557
Metabolism	Carbohydrate Metabolism	Starch and sucrose metabolism ko00500	0.01430690963637400	0.01246981880339320	0.01494055034240370	0.01268805803322900	0.01876661393664360	0.01816895659350690	0.01407807448356400	0.01686014158433220	0.02132702359271670	0.01534805440964760
Metabolism	Glycan Biosynthesis and Metabolism	N-Glycan biosynthesis ko00510	0.00127402651846381	0.00103269692679083	0.00144029222107883	0.00132268232708663	0.00188276236736752	0.00187723301288433	0.00170566895823515	0.00075866180905820	0.00200075092361808	0.00134093720302130
Metabolism	Glycan Biosynthesis and Metabolism	Other glycan degradation ko00511	0.00227163933334250	0.00150913674690675	0.00378989322534278	0.00235250002547086	0.00426456196528966	0.00601303706705658	0.00293428547538083	0.00104958791756023	0.00739908262187127	0.00271114460846770
Metabolism	Glycan Biosynthesis and Metabolism	Various types of N-glycan biosynthesis ko00513	0.00000131273708741	0.00000124097433342	0.00000182969593618	0.00000245943864467	0.00000202154111749	0.00000267819682462	0.00000307886578895	0.00000075248536120	0.00000238649068492	0.00000251489610818
Metabolism	Carbohydrate Metabolism	Amino sugar and nucleotide sugar metabolism ko00520	0.01617705458458520	0.01481655291022380	0.01709304923533370	0.01655204312727670	0.01977090174538080	0.01993554800116280	0.01802985937441810	0.01429655824598240	0.02217622172670460	0.01714974856399750
Metabolism	Biosynthesis of Other Secondary Metabolites	Streptomycin biosynthesis ko00521	0.00273635632114653	0.00266444523450441	0.00291522761633815	0.00274871270357262	0.00295252909582520	0.00305636364907713	0.00286732698342649	0.00197757546288202	0.00326663205620720	0.00254849489878045
Metabolism	Metabolism of Terpenoids and Polyketides	Biosynthesis of 12- 14- and 16-membered macrolides ko00522	0.00034887308386840	0.00037837767678206	0.00031680126308675	0.00031083347006302	0.00034497786108036	0.00021823376032046	0.00028139046902147	0.00049418240002767	0.00019367934882889	0.00034466577602592
Metabolism	Metabolism of Terpenoids and Polyketides	Polyketide sugar unit biosynthesis ko00523	0.00150181615819268	0.00129189962040809	0.00161341354383917	0.00152582705236520	0.00199609566426834	0.00198158672768699	0.00176571054186823	0.00120175605457551	0.00205862823953390	0.00161738051287535
Metabolism	Biosynthesis of Other Secondary Metabolites	Butirosin and neomycin biosynthesis ko00524	0.00016845355732304	0.00017067050034403	0.00016824339044202	0.00014641921041747	0.00014367472539307	0.00015018184002884	0.00013119842135560	0.00013186790743879	0.00022035239876112	0.00012437470713845
Metabolism	Glycan Biosynthesis and Metabolism	Glycosaminoglycan degradation ko00531	0.00104421070104966	0.00077120230750855	0.00190263483365409	0.00118100674235327	0.00174562564984503	0.00283509566803926	0.00157293594361444	0.00036767601164478	0.00227397070239366	0.00124071140118006
Metabolism	Glycan Biosynthesis and Metabolism	Glycosaminoglycan biosynthesis - chondroitin sulfate ko00532	0.00015009251772948	0.00013201750629801	0.00016852890429086	0.00017551679914136	0.00018980047121738	0.00021715753187178	0.00020072088566855	0.00009117153935341	0.00015975558256759	0.00017615601933227
Metabolism	Glycan Biosynthesis and Metabolism	Lipopolysaccharide biosynthesis ko00540	0.00882617156663739	0.00800429252134808	0.00870651672005601	0.00889051708185168	0.01043078725323070	0.00985721579687177	0.00976080741714707	0.01095387720252110	0.01038895346169710	0.01061503957945240
Metabolism	Glycan Biosynthesis and Metabolism	Peptidoglycan biosynthesis ko00550	0.01379381396938510	0.01322282955673240	0.01367392635393830	0.01338217511330920	0.01424049299324120	0.01452260593474230	0.01368160386642210	0.01309080819696310	0.01349524557639540	0.01362330237613990
Metabolism	Lipid Metabolism	Glycerolipid metabolism ko00561	0.00364936118261884	0.00368767983224626	0.00351960555794173	0.00357031346274989	0.00343177532739886	0.00351123975665826	0.00340145510244406	0.00410649556278295	0.00324408170033338	0.00366582103923108
Metabolism	Carbohydrate Metabolism	Inositol phosphate metabolism ko00562	0.00318794982003975	0.00358361233219271	0.00342827741212514	0.00328744000723208	0.00255459398661194	0.00288882935355917	0.00296309868910709	0.00188343673747014	0.00344537140504446	0.00245566910342895
Metabolism	Glycan Biosynthesis and Metabolism	Glycosylphosphatidylinositol(GPI)-anchor biosynthesis ko00563	0.00006346784783603	0.00002009473939101	0.00002988557499073	0.00002484025960184	0.00010363007962594	0.00004484902870321	0.00005015734502107	0.00000410533716192	0.00013570305423974	0.00000951415284634
Metabolism	Lipid Metabolism	Glycerophospholipid metabolism ko00564	0.00872223419888108	0.00881752020238469	0.00835307897578483	0.00814386801442635	0.00805888163000006	0.00786900303559211	0.00787472300778375	0.00973791666478776	0.00751211932275294	0.00843081183276574
Metabolism	Lipid Metabolism	Ether lipid metabolism ko00565	0.00013819726661600	0.00013474063795197	0.00012532529586462	0.00011903671232729	0.00014719630423041	0.00011525210422949	0.00011455393507561	0.00021281319902119	0.00015953202379726	0.00014321610408438
Metabolism	Lipid Metabolism	Arachidonic acid metabolism ko00590	0.00044741059426400	0.00042268527618066	0.00045133627599259	0.00051475815084960	0.00061136713394650	0.00055698529006842	0.00051465140620635	0.00063279332081598	0.00073668248310196	0.00060357172453356
Metabolism	Lipid Metabolism	Linoleic acid metabolism ko00591	0.00193856700988282	0.00186805469126475	0.00217072599244323	0.00222557048800314	0.00243893836717642	0.00242280621078674	0.00230915227779264	0.00132299642045552	0.00295213191195944	0.00208328342690240
Metabolism	Lipid Metabolism	alpha-Linolenic acid metabolism ko00592	0.00019653643153533	0.00014407153217215	0.00021101797508353	0.00017527462633780	0.00031649503103267	0.00029686340453811	0.00020840080053551	0.00022943780539036	0.00023135145611980	0.00023922967993289
Metabolism	Lipid Metabolism	Sphingolipid metabolism ko00600	0.00158747491006641	0.00138716018363769	0.00243892775516187	0.00194119761403003	0.00245048538007708	0.00333979442891490	0.00230158866998937	0.00071205709311452	0.00351747882420314	0.00185220608071805
Metabolism	Glycan Biosynthesis and Metabolism	Glycosphingolipid biosynthesis - lacto and neolacto series ko00601	0.00011557859001310	0.00011037878104676	0.00010591227518406	0.00008259045939413	0.00009543253785266	0.00008722303962960	0.00008172900335354	0.00008770273842716	0.00006784938532618	0.00007520241637364
Metabolism	Glycan Biosynthesis and Metabolism	Glycosphingolipid biosynthesis - globo series ko00603	0.00021960655378220	0.00017801064761821	0.00029406382691583	0.00020889361075014	0.00034037235130848	0.00041843739685517	0.00022199192251746	0.00015729563516335	0.00058297959814098	0.00022629758280237
Metabolism	Glycan Biosynthesis and Metabolism	Glycosphingolipid biosynthesis - ganglio series ko00604	0.00012040445653951	0.00008349236933108	0.00015754754358372	0.00009975330586809	0.00020459152008405	0.00023723976701481	0.00011625633069147	0.00009323240487592	0.00031651210127071	0.00012323148661780
Metabolism	Carbohydrate Metabolism	Pyruvate metabolism ko00620	0.01331997701921750	0.01348839254982720	0.01338086005617860	0.01321121655660730	0.01305242707385250	0.01315491893321750	0.01289542523735950	0.01271031067009610	0.01248862200436670	0.01283932035605770
Metabolism	Xenobiotics Biodegradation and Metabolism	Dioxin degradation ko00621	0.00050181497227849	0.00057812034616531	0.00046058318421955	0.00047083927227707	0.00032726843483147	0.00030273672619765	0.00039493984047454	0.00042590534995390	0.00026810850726730	0.00037073320404179
Metabolism	Xenobiotics Biodegradation and Metabolism	Xylene degradation ko00622	0.00056151686077151	0.00063196629052876	0.00049522257687747	0.00051809312657428	0.00038439153131746	0.00032255174015154	0.00044526703993832	0.00058727162747050	0.00028038661707072	0.00045995431386924
Metabolism	Xenobiotics Biodegradation and Metabolism	Toluene degradation ko00623	0.00134094379911685	0.00138198402815207	0.00128137388924639	0.00125579051542589	0.00120230045817049	0.00111484869995956	0.00126430194721009	0.00116267287017395	0.00108029915416720	0.00113076141384285
Metabolism	Xenobiotics Biodegradation and Metabolism	Polycyclic aromatic hydrocarbon degradation ko00624	0.00248657304840223	0.00258518976858302	0.00246270089623482	0.00241678294009882	0.00218390770985822	0.00218416632396589	0.00232578258080608	0.00178204009532255	0.00217720758460486	0.00203944179740035
Metabolism	Xenobiotics Biodegradation and Metabolism	Chloroalkane and chloroalkene degradation ko00625	0.00338614764745077	0.00363209696644022	0.00351634831113293	0.00358233764327681	0.00315874905762948	0.00323775548859898	0.00341943480364251	0.00259659715888454	0.00317444305084779	0.00308491986330464
Metabolism	Xenobiotics Biodegradation and Metabolism	Naphthalene degradation ko00626	0.00200489413309920	0.00221602971310135	0.00198218402526504	0.00201365781563283	0.00165250491593175	0.00162517474387481	0.00179409696591659	0.00155424559390663	0.00141893612458785	0.00165090790675008
Metabolism	Xenobiotics Biodegradation and Metabolism	Aminobenzoate degradation ko00627	0.00453344253233964	0.00488440964954238	0.00453989713944906	0.00472659050004634	0.00403882025305729	0.00407695055217114	0.00448711159858273	0.00399965278554027	0.00404936995722700	0.00415932313780372
Metabolism	Carbohydrate Metabolism	Glyoxylate and dicarboxylate metabolism ko00630	0.01246039268968090	0.01345343240480500	0.01264932871848500	0.01274153469937690	0.01073661156555440	0.01160411118538970	0.01179300954718800	0.01287070025773770	0.00977621907713612	0.01199904627547440
Metabolism	Xenobiotics Biodegradation and Metabolism	Nitrotoluene degradation ko00633	0.00153379832460222	0.00144392225127555	0.00168529985176389	0.00160591069207041	0.00199393971217444	0.00200772466012786	0.00163471489834809	0.00178301615392896	0.00263853382436763	0.00173528402430088
Metabolism	Carbohydrate Metabolism	Propanoate metabolism ko00640	0.00561350154711734	0.00573416346348084	0.00552536329215128	0.00580838458033655	0.00534863738396012	0.00543051308169671	0.00570059207906722	0.00591461876251116	0.00524982367051132	0.00582702620301533
Metabolism	Xenobiotics Biodegradation and Metabolism	Ethylbenzene degradation ko00642	0.00124227092800726	0.00122492952789051	0.00125483062684390	0.00120788510344823	0.00119693322493523	0.00125545442887661	0.00123127541533764	0.00113663323504407	0.00109480673670516	0.00119746407801587
Metabolism	Xenobiotics Biodegradation and Metabolism	Styrene degradation ko00643	0.00125277673003767	0.00125465956062142	0.00133194059919992	0.00133060020597830	0.00133846315973565	0.00139608957300042	0.00127834839664192	0.00094451009028755	0.00113217770154911	0.00120485650722922
Metabolism	Carbohydrate Metabolism	Butanoate metabolism ko00650	0.00890848192997897	0.00948855643787490	0.00883694182319161	0.00899393645283478	0.00770888087853256	0.00788700592429935	0.00842676140959382	0.00735116858156743	0.00769442617612926	0.00789167958075744
Metabolism	Carbohydrate Metabolism	C5-Branched dibasic acid metabolism ko00660	0.00156740991227564	0.00163626797230642	0.00167844905664061	0.00164737163708164	0.00158827205229134	0.00174187051618488	0.00182164943941721	0.00165591621938983	0.00147591441954479	0.00163124939923294
Metabolism	Metabolism of Cofactors and Vitamins	One carbon pool by folate ko00670	0.00478914119964447	0.00471613505666689	0.00482582437068023	0.00493755345095844	0.00489518390176104	0.00503145941127474	0.00496652390442700	0.00490807196862109	0.00465137061943717	0.00507165902211451
Metabolism	Energy Metabolism	Methane metabolism ko00680	0.01041676033696700	0.01071777147110240	0.01043222867488440	0.01096539232735930	0.01022558574189060	0.01058731601012540	0.01052141623910760	0.01033621082833990	0.00974556521875086	0.01052957304388570
Metabolism	Energy Metabolism	Carbon fixation in photosynthetic organisms ko00710	0.00465597094713559	0.00474208851241613	0.00462658730930934	0.00444277514314853	0.00401976108897780	0.00429534282709178	0.00437493483406356	0.00363720774903593	0.00373723186572634	0.00393730014005511
Metabolism	Energy Metabolism	Carbon fixation pathways in prokaryotes ko00720	0.00904604657755901	0.00892813845081025	0.00932513964617044	0.00957296178165901	0.00967848175043768	0.00988027635455375	0.00977955646737338	0.00756651078816988	0.00927676063500511	0.00911183061587904
Metabolism	Metabolism of Cofactors and Vitamins	Thiamine metabolism ko00730	0.00561145721927002	0.00550100345326788	0.00567797678945444	0.00532889189690761	0.00551253482012825	0.00582678444708251	0.00535226759443532	0.00612020409619534	0.00492719592151277	0.00559398175768632
Metabolism	Metabolism of Cofactors and Vitamins	Riboflavin metabolism ko00740	0.00387784344714473	0.00377172426316542	0.00388322247210029	0.00390492016664461	0.00402947611503730	0.00401997497102302	0.00404488919719496	0.00417647978568533	0.00378255140948526	0.00410865373259837
Metabolism	Metabolism of Cofactors and Vitamins	Vitamin B6 metabolism ko00750	0.00344621195259177	0.00347388063947697	0.00346833930492323	0.00336529362245640	0.00336769178333499	0.00338338686488773	0.00325023752581206	0.00393043326236098	0.00317416132812834	0.00355517443648775
Metabolism	Metabolism of Cofactors and Vitamins	Nicotinate and nicotinamide metabolism ko00760	0.00700969460453941	0.00702316697129548	0.00637967074054314	0.00712587331247865	0.00687791464161624	0.00596380503945475	0.00705398425910628	0.00857918893152010	0.00712953957821492	0.00766232215204763
Metabolism	Metabolism of Cofactors and Vitamins	Pantothenate and CoA biosynthesis ko00770	0.00650135649966938	0.00646523495168058	0.00667971135785064	0.00645156436997805	0.00672552953677377	0.00689364064611481	0.00651259769252589	0.00665694141252410	0.00623799147660242	0.00655166138611710
Metabolism	Metabolism of Cofactors and Vitamins	Biotin metabolism ko00780	0.00689618916069154	0.00576772373363939	0.00727924484959852	0.00656712986151170	0.00955276396665567	0.00878836843264210	0.00758440823703209	0.00634641508160088	0.01010087928172090	0.00738011552964455
Metabolism	Metabolism of Cofactors and Vitamins	Lipoic acid metabolism ko00785	0.00160317372246376	0.00149566636323691	0.00164204534760003	0.00187445985384166	0.00190121674335099	0.00190674966416368	0.00201290313424824	0.00142863439242305	0.00170627267445624	0.00191764819459506
Metabolism	Metabolism of Cofactors and Vitamins	Folate biosynthesis ko00790	0.00610260738124660	0.00559633077177286	0.00628147151753313	0.00629856785450416	0.00724255892986226	0.00719467870220691	0.00689077080450395	0.00679623195471348	0.00691919750949694	0.00701694732287411
Metabolism	Xenobiotics Biodegradation and Metabolism	Atrazine degradation ko00791	0.00101116949486122	0.00110668224428816	0.00093004727497539	0.00103507626557756	0.00079637399906277	0.00079282438478839	0.00086462069357841	0.00151971249020240	0.00067465296911121	0.00114216612670056
Metabolism	Metabolism of Cofactors and Vitamins	Retinol metabolism ko00830	0.00070079167008825	0.00066650323920078	0.00078181910349844	0.00087765947866563	0.00089754828800883	0.00091941725539871	0.00092936883983179	0.00049312284794951	0.00074303877661468	0.00084934804802130
Metabolism	Metabolism of Cofactors and Vitamins	Porphyrin and chlorophyll metabolism ko00860	0.01802825254182240	0.01928566629718780	0.01813316484929430	0.01926995673220870	0.01606562140183210	0.01701748275249430	0.01853442996068920	0.01855951906473600	0.01558205146527170	0.01832548698531330
Metabolism	Metabolism of Terpenoids and Polyketides	Terpenoid backbone biosynthesis ko00900	0.00721893898804746	0.00696575789440333	0.00722711455759515	0.00725136373918717	0.00754454198180673	0.00773745374683308	0.00747023099770807	0.00780227801339651	0.00670747033146487	0.00765435040300445
Metabolism	Biosynthesis of Other Secondary Metabolites	Indole alkaloid biosynthesis ko00901	0.00004187517340755	0.00004321537239913	0.00004077321143965	0.00004006216030921	0.00003510116707214	0.00003427012152794	0.00003581343399562	0.00008290195410349	0.00003833602885326	0.00005351224937785
Metabolism	Metabolism of Terpenoids and Polyketides	Monoterpenoid biosynthesis ko00902	0.00007057572698911	0.00008789897480072	0.00006885739252711	0.00006578977503867	0.00003904805188571	0.00003153521423764	0.00005307658568982	0.00002437000921594	0.00001363741363867	0.00003334868857101
Metabolism	Metabolism of Terpenoids and Polyketides	Limonene and pinene degradation ko00903	0.00273106509111699	0.00277250534135552	0.00276985657767925	0.00276876228294405	0.00269173359218957	0.00268171245692276	0.00269097084124696	0.00242668173396891	0.00248776211884499	0.00263873014420801
Metabolism	Metabolism of Terpenoids and Polyketides	Carotenoid biosynthesis ko00906	0.00174203119967418	0.00166747311858113	0.00217896734077944	0.00239654782719795	0.00264320871853547	0.00280289880225166	0.00259526017838507	0.00078427706055979	0.00285427582648842	0.00213974115392451
Metabolism	Metabolism of Terpenoids and Polyketides	Zeatin biosynthesis ko00908	0.00066685187605871	0.00064217266488887	0.00066159208296387	0.00067492782516604	0.00070252264677748	0.00070398875167799	0.00068889661508660	0.00068571692036761	0.00065938864856229	0.00070972721929567
Metabolism	Metabolism of Terpenoids and Polyketides	Sesquiterpenoid and triterpenoid biosynthesis ko00909	0.00016654802231334	0.00015649093326917	0.00013788203247902	0.00013863965030997	0.00017610712760853	0.00009318669442596	0.00032722018404847	0.00009562242742201	0.00018405231887269	0.00009407710934939
Metabolism	Energy Metabolism	Nitrogen metabolism ko00910	0.02000010403232780	0.02001962333725200	0.02006763799020700	0.01925466038867150	0.01926089733364710	0.01972387699617850	0.01947674459311140	0.02181558696651510	0.01950045923831770	0.01987641554985920
Metabolism	Energy Metabolism	Sulfur metabolism ko00920	0.00529648334155576	0.00494514631335784	0.00520358549032186	0.00508517794856294	0.00556024389717139	0.00550012334025640	0.00574797244801996	0.00628962260332957	0.00520922439904793	0.00572815241227383
Metabolism	Xenobiotics Biodegradation and Metabolism	Caprolactam degradation ko00930	0.00131788521063242	0.00138840402953903	0.00136286008592585	0.00127583734983164	0.00120947985347180	0.00121928920373170	0.00116708979173936	0.00128204586709186	0.00143656292245657	0.00118260520226083
Metabolism	Biosynthesis of Other Secondary Metabolites	Phenylpropanoid biosynthesis ko00940	0.00094643452080821	0.00079086733024159	0.00098848771333866	0.00099355054686315	0.00138931212235108	0.00129130723209202	0.00106861668320368	0.00093359927262222	0.00180543920291030	0.00112635252931873
Metabolism	Biosynthesis of Other Secondary Metabolites	Flavonoid biosynthesis ko00941	0.00002333913923106	0.00001670274317067	0.00002749122407163	0.00002756378487062	0.00004210460025576	0.00004149214413446	0.00003395743457247	0.00001688073112326	0.00004281502426123	0.00003227098957046
Metabolism	Biosynthesis of Other Secondary Metabolites	Isoflavonoid biosynthesis ko00943	0.00001109940729631	0.00001522095683146	0.00002064675466861	0.00002329859119386	0.00001134220774513	0.00002766567922071	0.00001923921448854	0.00000209963965194	0.00000818429473767	0.00001825372004958
Metabolism	Biosynthesis of Other Secondary Metabolites	Flavone and flavonol biosynthesis ko00944	0.00002819716830971	0.00001928886098422	0.00003761301929777	0.00002529277169098	0.00006131405720961	0.00005659924496959	0.00003058549538847	0.00002391896986285	0.00012481096135411	0.00003153984393141
Metabolism	Biosynthesis of Other Secondary Metabolites	Stilbenoid diarylheptanoid and gingerol biosynthesis ko00945	0.00024713508857263	0.00027091725518033	0.00024572432212232	0.00025698589657254	0.00022191926124422	0.00020596478173046	0.00024917869371314	0.00021776266269750	0.00020405608625617	0.00022152499713235
Metabolism	Biosynthesis of Other Secondary Metabolites	Isoquinoline alkaloid biosynthesis ko00950	0.00027375206411203	0.00027579855150631	0.00028297480397375	0.00031342043238302	0.00031068125445638	0.00030123468314557	0.00030664311146218	0.00025902141776172	0.00034762667642224	0.00030747409588901
Metabolism	Biosynthesis of Other Secondary Metabolites	Tropane piperidine and pyridine alkaloid biosynthesis ko00960	0.00141937665743228	0.00153972997341881	0.00132524336928964	0.00133125409109755	0.00103752717015495	0.00097851214759527	0.00122292671075779	0.00108521571492924	0.00115650845592637	0.00106466548922582
Metabolism	Biosynthesis of Other Secondary Metabolites	Betalain biosynthesis ko00965	0.00003070392641398	0.00002724967101491	0.00003456028114273	0.00002852304251311	0.00004663431944473	0.00004061516987891	0.00003217294486930	0.00002902295047230	0.00006285709962560	0.00003045518469954
Genetic Information Processing	Translation	Aminoacyl-tRNA biosynthesis ko00970	0.03031399875140240	0.02874293040526270	0.03137103537138110	0.03023776901322640	0.03260730795555460	0.03470238572187050	0.03132367937264080	0.02919953797334650	0.03041311738222330	0.03149509636552030
Metabolism	Xenobiotics Biodegradation and Metabolism	Metabolism of xenobiotics by cytochrome P450 ko00980	0.00112495010632867	0.00132748675613746	0.00104350938688240	0.00105757489617151	0.00070063764219283	0.00062794421402827	0.00087473624511946	0.00096160250124866	0.00054234781420956	0.00080857831515094
Metabolism	Xenobiotics Biodegradation and Metabolism	Drug metabolism - cytochrome P450 ko00982	0.00119718940565878	0.00141918459165804	0.00114810949373735	0.00117375221685434	0.00079439760373318	0.00076314970233700	0.00096641161647487	0.00101119199317740	0.00070372346629586	0.00090036257748798
Metabolism	Xenobiotics Biodegradation and Metabolism	Drug metabolism - other enzymes ko00983	0.00280040992740011	0.00265315778596904	0.00289748380606919	0.00290085717520266	0.00316054503319765	0.00324408158659204	0.00304938408612128	0.00253216768912791	0.00308035124419777	0.00293825703322048
Metabolism	Xenobiotics Biodegradation and Metabolism	Steroid degradation ko00984	0.00087665325703087	0.00088653276953763	0.00085541373302778	0.00111037703006898	0.00111747633525240	0.00086040289124548	0.00116570546230635	0.00078642301720851	0.00085547037481253	0.00108298983437213
Metabolism	Lipid Metabolism	Biosynthesis of unsaturated fatty acids ko01040	0.00289254742596010	0.00283032213044964	0.00287054278885564	0.00288448542789951	0.00310164143762964	0.00286091005954196	0.00293919289146381	0.00297043764554094	0.00296646159340425	0.00297634109032383
Metabolism	Metabolism of Terpenoids and Polyketides	Biosynthesis of ansamycins ko01051	0.00118861449655767	0.00118129148399147	0.00119223257580564	0.00117841749295592	0.00127555607283223	0.00121010756805114	0.00116037629027664	0.00121443490348697	0.00104656481803443	0.00120581967386138
Metabolism	Metabolism of Terpenoids and Polyketides	Biosynthesis of siderophore group nonribosomal peptides ko01053	0.00187705710968867	0.00189851150582966	0.00144375169755150	0.00148837282957756	0.00157345967714806	0.00104796655732151	0.00151615258835913	0.00403800343032502	0.00113989908278695	0.00232786302193052
Metabolism	Metabolism of Terpenoids and Polyketides	Nonribosomal peptide structures ko01054	0.00221057833327465	0.00187013402482621	0.00120655376859133	0.00136444038578959	0.00234672775693806	0.00096106429370715	0.00223209261699291	0.00813354778147772	0.00137861534093582	0.00404047628950588
Metabolism	Metabolism of Terpenoids and Polyketides	Biosynthesis of vancomycin group antibiotics ko01055	0.00055817658665318	0.00047977657179956	0.00060885241729372	0.00056831318548052	0.00072052976234102	0.00074686553447491	0.00066926366923635	0.00035328913772098	0.00066518309420965	0.00056628835693030
Metabolism	Metabolism of Terpenoids and Polyketides	Biosynthesis of type II polyketide backbone ko01056	0.00008615223864983	0.00008515220325657	0.00009720030846897	0.00011953051091762	0.00010794963675136	0.00011244022613818	0.00015221099001941	0.00005777486995192	0.00010857896986095	0.00011165957592819
Metabolism	Metabolism of Terpenoids and Polyketides	Biosynthesis of type II polyketide products ko01057	0.00022230187453749	0.00023927630651454	0.00022576537391347	0.00025884928160380	0.00022455080761780	0.00021997459835687	0.00022867451656666	0.00026531912416114	0.00019003360176735	0.00025736283080279
Environmental Information Processing	Membrane Transport	ABC transporters ko02010	0.08891468931732480	0.10515852826138400	0.08732718957348320	0.09074155479079930	0.05557285685495280	0.06282487693873770	0.07350167629874830	0.06652538095560170	0.04918073399175730	0.06746381437629930
Environmental Information Processing	Signal Transduction	Two-component system ko02020	0.06896007776736380	0.06650879510872390	0.06367672599757540	0.06776472096808240	0.07480594895123990	0.06432792821358020	0.07199472768541900	0.09387030452441040	0.07971618681367200	0.07896720747284810
Cellular Processes	Cell Motility	Bacterial chemotaxis ko02030	0.00971419680201546	0.00963467041114901	0.00805024745775526	0.00870999297107064	0.00904915448234108	0.00733349763564387	0.00870417323580548	0.01684748561647410	0.00707520365962562	0.01146950641784900
Cellular Processes	Cell Motility	Flagellar assembly ko02040	0.00932661061858517	0.01007783096230760	0.00739954533765538	0.00809310180303308	0.00564567761867103	0.00477796200473163	0.00922692747757787	0.01258956942991190	0.00436811803191971	0.00830841710303990
Environmental Information Processing	Membrane Transport	Phosphotransferase system (PTS) ko02060	0.00152330557439614	0.00173852312067804	0.00119723483496791	0.00143705265926459	0.00107075391393659	0.00110407214403116	0.00115113427861642	0.00252082149667863	0.00099964464657421	0.00151160952897075
Genetic Information Processing	Translation	Ribosome biogenesis in eukaryotes ko03008	0.00067448392283844	0.00058148584359244	0.00057246219403860	0.00059217678068616	0.00075448075276157	0.00064268507554418	0.00062347884188492	0.00121259721757227	0.00064880630518638	0.00086671774194851
Genetic Information Processing	Translation	Ribosome ko03010	0.01789375525754970	0.01704676966590270	0.01781959460598750	0.01751385574669810	0.01826016665549300	0.01884634360360550	0.01836332979678860	0.01715618747752120	0.01740488232846690	0.01796983892146830
Genetic Information Processing	Translation	RNA transport ko03013	0.00139800197458199	0.00112022807178563	0.00134369665238385	0.00136594498121411	0.00183761364054359	0.00173816624962652	0.00170183026473178	0.00183863286303929	0.00195767466767325	0.00175347964450688
Genetic Information Processing	Translation	mRNA surveillance pathway ko03015	0.00000535823681226	0.00000400730387636	0.00000565378196363	0.00000493737747073	0.00001764937918022	0.00000631646256982	0.00000560708617306	0.00001060677088184	0.00002129495442962	0.00000855086089550
Genetic Information Processing	Folding Sorting and Degradation	RNA degradation ko03018	0.01456171158159110	0.01355978284066980	0.01522955085799060	0.01512882810792460	0.01742544673732480	0.01737914397279450	0.01584156390822790	0.01471294560307480	0.01776959325578410	0.01623945363685490
Genetic Information Processing	Transcription	RNA polymerase ko03020	0.00202763557153262	0.00197629353008151	0.00203611924153665	0.00203159761714796	0.00208839772046809	0.00215980955239461	0.00206437343051873	0.00212170232791822	0.00194170075752149	0.00214056107741587
Genetic Information Processing	Transcription	Basal transcription factors ko03022	0.00004743133868603	0.00003053829517487	0.00002418450405505	0.00002515731790043	0.00005407873158272	0.00004878880930530	0.00002843404839308	0.00024020577173084	0.00003694261483918	0.00011509684195846
Genetic Information Processing	Replication and Repair	DNA replication ko03030	0.00600469296089923	0.00569515971483365	0.00603305732805188	0.00604194264716930	0.00627867936028892	0.00651070144409635	0.00631487034625857	0.00529876753270587	0.00596059417549916	0.00605112334564389
Genetic Information Processing	Transcription	Spliceosome ko03040	0.00000664703176719	0.00000648174719835	0.00000409598935709	0.00002579352399682	0.00000996344982487	0.00000636401800396	0.00002502469444455	0.00000029286026711	0.00000518939881708	0.00002146220825356
Genetic Information Processing	Folding Sorting and Degradation	Proteasome ko03050	0.00006810439733487	0.00005947638738577	0.00006498186310739	0.00007303967804264	0.00008380329439412	0.00003512703054825	0.00029888195356190	0.00008733653473662	0.00020214916846286	0.00006746104213700
Genetic Information Processing	Folding Sorting and Degradation	Protein export ko03060	0.00638523013332422	0.00603388432827978	0.00642963695881500	0.00635446516001184	0.00683446139785291	0.00695640568834042	0.00676796587360108	0.00634658118634977	0.00656577069836217	0.00668441284100110
Environmental Information Processing	Membrane Transport	Bacterial secretion system ko03070	0.01705318849526060	0.01778262968421480	0.01453010704493360	0.01413680200053100	0.01324983204442800	0.01045432861539710	0.01354484863543050	0.02366899639412320	0.01233113272397320	0.01597139195259330
Organismal Systems	Endocrine System	PPAR signaling pathway ko03320	0.00137226753115073	0.00134705748679225	0.00135166582305418	0.00136974954943817	0.00154800535082008	0.00140662771937349	0.00139593655604960	0.00158123501726885	0.00151655216346664	0.00145708351928533
Genetic Information Processing	Replication and Repair	Base excision repair ko03410	0.00617501778966924	0.00613860526933100	0.00580666064884805	0.00593283160349964	0.00572801568476363	0.00544969835707325	0.00595682431320125	0.00617897899871415	0.00515241525190858	0.00594247844158437
Genetic Information Processing	Replication and Repair	Nucleotide excision repair ko03420	0.01055783730728710	0.00971090031961694	0.01058861450453340	0.01034590523313490	0.01172172692308350	0.01167598187247400	0.01094039592487250	0.00999078337049052	0.01137884144453450	0.01088559193942070
Genetic Information Processing	Replication and Repair	Mismatch repair ko03430	0.00988643157542794	0.00931373602249169	0.00980085608789678	0.00964051468475858	0.01052656618304310	0.01047532250607420	0.01030384499508570	0.00910816501361045	0.01018742495355080	0.00990562395423369
Genetic Information Processing	Replication and Repair	Homologous recombination ko03440	0.01182556335315360	0.01097167371842570	0.01171422258555600	0.01180482192713610	0.01333365961772760	0.01307841389531200	0.01253102473791020	0.01235829941922340	0.01317188022227130	0.01287893834478580
Genetic Information Processing	Replication and Repair	Non-homologous end-joining ko03450	0.00062470671191995	0.00069080349645370	0.00054569090888801	0.00051655311443952	0.00036289416730481	0.00027497616599430	0.00042059759641602	0.00041817477423328	0.00024287144711877	0.00038272698725031
Genetic Information Processing	Replication and Repair	Fanconi anemia pathway ko03460	0.00001294748810888	0.00000857696157465	0.00001379336812638	0.00001153821437761	0.00003312705835758	0.00002307032810320	0.00001417296134955	0.00003603182615253	0.00001714878391710	0.00002726551305519
Environmental Information Processing	Signal Transduction	MAPK signaling pathway - yeast ko04011	0.00057862019224161	0.00062906308974343	0.00059192409343813	0.00054260677944268	0.00047002088766522	0.00048952412953719	0.00049747834145124	0.00035777149784523	0.00045795929165895	0.00041477144678555
Environmental Information Processing	Signal Transduction	Calcium signaling pathway ko04020	0.00002768131151768	0.00002175275481849	0.00001786380285714	0.00002724752709562	0.00003775979267293	0.00002830642005935	0.00002893593082772	0.00005846139257686	0.00002740497553338	0.00004592569791843
Environmental Information Processing	Signal Transduction	NF-kappa B signaling pathway ko04064	0.00000113378932528	0.00000321846718767	0.00000374629198313	0.00000635856199441	0.00000180933544982	0.00000601692364902	0.00000521963538831	0.00000012569447867	0.00000147550637642	0.00000398362235285
Environmental Information Processing	Signal Transduction	Phosphatidylinositol signaling system ko04070	0.00077751535352406	0.00084325368331377	0.00074678564667762	0.00078497021169492	0.00062953654359042	0.00061499142545981	0.00073362336802374	0.00074210616600515	0.00054555393230115	0.00072371168516982
Environmental Information Processing	Signaling Molecules and Interaction	Neuroactive ligand-receptor interaction ko04080	0.00000566222591133	0.00000649801833937	0.00000236538366976	0.00000290992614247	0.00000735530249411	0.00000074227634793	0.00000196769712987	0.00000706903192125	0.00000162512190679	0.00000369027567792
Cellular Processes	Cell Growth and Death	Cell cycle - Caulobacter ko04112	0.01661174606256650	0.01668683192551920	0.01526345754079610	0.01493885088249550	0.01403090091989760	0.01340503864932810	0.01458344397873930	0.01768225993213490	0.01247008840241350	0.01528984892856830
Cellular Processes	Cell Growth and Death	Meiosis - yeast ko04113	0.00178422241084836	0.00177071110554675	0.00201282816845220	0.00172588485011193	0.00193838647654959	0.00204708263002514	0.00175886222059461	0.00108999052950790	0.00182002529590082	0.00153332426166490
Cellular Processes	Cell Growth and Death	p53 signaling pathway ko04115	0.00006330950754239	0.00006138862732048	0.00007939815910623	0.00008001270546075	0.00010493973580249	0.00009359421077796	0.00008092996302507	0.00001043670302697	0.00018960409856686	0.00006120118434486
Genetic Information Processing	Folding Sorting and Degradation	Sulfur relay system ko04122	0.00385830735740172	0.00369574256851021	0.00373131104876516	0.00359909461109231	0.00396310281345577	0.00389140503332964	0.00372992015041973	0.00622660122042843	0.00408091604116680	0.00463825062599905
Genetic Information Processing	Folding Sorting and Degradation	Protein processing in endoplasmic reticulum ko04141	0.00057455421217032	0.00048808451910256	0.00057050402846870	0.00062405420341223	0.00079517709426081	0.00067960919984099	0.00074626348546104	0.00057782756293267	0.00096054571904588	0.00070755864797916
Cellular Processes	Transport and Catabolism	Lysosome ko04142	0.00176973581410014	0.00135560643797612	0.00294544765975119	0.00197672041620283	0.00296947020241609	0.00416228780013435	0.00264207457301190	0.00060228893411796	0.00478402686815552	0.00195907318671118
Cellular Processes	Transport and Catabolism	Endocytosis ko04144	0.00002991693895263	0.00004026862765911	0.00003237998020735	0.00003993271051151	0.00001733500248332	0.00002549582258987	0.00003325690488557	0.00002235821812018	0.00001001244937652	0.00002663161604395
Cellular Processes	Transport and Catabolism	Peroxisome ko04146	0.00210371135549618	0.00204199380135493	0.00215887690530539	0.00225305367064334	0.00239856260706141	0.00238358179680877	0.00225437209900311	0.00219718764781614	0.00250236951156329	0.00234223757728001
Cellular Processes	Cell Growth and Death	Apoptosis ko04210	0.00049720423486870	0.00033088522703079	0.00066629533037791	0.00044381678493244	0.00093457532421609	0.00098878151376069	0.00055035260094460	0.00026001058139194	0.00125274282900792	0.00049930112282176
Organismal Systems	Circulatory System	Cardiac muscle contraction ko04260	0.00012092504369552	0.00013180368331018	0.00009687582097248	0.00010220295503797	0.00007352592786400	0.00006143982059269	0.00009392611176930	0.00023392557524373	0.00006527503368568	0.00013351721019059
Environmental Information Processing	Signal Transduction	Wnt signaling pathway ko04310	0.00000432709102209	0.00000504689153702	0.00000355488943902	0.00000320748461725	0.00000170159640164	0.00000118696327442	0.00000249333497936	0.00000379956251101	0.00000205747357171	0.00000250093755847
Environmental Information Processing	Signal Transduction	Notch signaling pathway ko04330	0.00000432709102209	0.00000504689153702	0.00000355488943902	0.00000320748461725	0.00000170159640164	0.00000118696327442	0.00000249333497936	0.00000379956251101	0.00000205747357171	0.00000250093755847
Environmental Information Processing	Signal Transduction	VEGF signaling pathway ko04370	0.00000162531398454	0.00000322098923691	0.00000374629198313	0.00000638162676914	0.00000181796602209	0.00000608523380361	0.00000523501590021	0.00000013786174293	0.00000154857585307	0.00000409120589814
Cellular Processes	Cell Communication	Focal adhesion ko04510	0.00002515398789201	0.00001742910675525	0.00004559623474989	0.00003102787572454	0.00004867693855210	0.00007384010095064	0.00003733693902040	0.00000820934031641	0.00003101739923912	0.00003481590904492
Environmental Information Processing	Signaling Molecules and Interaction	ECM-receptor interaction ko04512	0.00002515398789201	0.00001742910675525	0.00004559623474989	0.00003102787572454	0.00004867693855210	0.00007384010095064	0.00003733693902040	0.00000820934031641	0.00003101739923912	0.00003481590904492
Environmental Information Processing	Signaling Molecules and Interaction	Cell adhesion molecules (CAMs) ko04514	0.00000243398968555	0.00000253756166951	0.00000140707785962	0.00000684186268253	0.00000494174856764	0.00000221328510353	0.00000734949504916	0.00000322914775183	0.00000136288804038	0.00000749557084929
Organismal Systems	Immune System	Complement and coagulation cascades ko04610	0.00001778911502976	0.00002266065656178	0.00002384890511491	0.00002910349850553	0.00002274709256385	0.00003256067105487	0.00002424032395635	0.00001582240133419	0.00001594941423185	0.00002396706282222
Organismal Systems	Immune System	Antigen processing and presentation ko04612	0.00011968612680076	0.00008721777589742	0.00013142402037181	0.00012492084094488	0.00020534263552836	0.00019950960800635	0.00014242864226551	0.00020260369802090	0.00018785469599344	0.00019321872093836
Organismal Systems	Endocrine System	Renin-angiotensin system ko04614	0.00017251756726415	0.00015444723066475	0.00017201219884703	0.00023401905617827	0.00027059628380789	0.00022039472892125	0.00025696703729706	0.00010192532392656	0.00017420846379175	0.00022634543471172
Organismal Systems	Immune System	NOD-like receptor signaling pathway ko04621	0.00025826222655455	0.00019999776222789	0.00031703703001440	0.00045981620210370	0.00050193412089733	0.00053351679777523	0.00052760859339857	0.00021795947052227	0.00036618147803302	0.00052043961255229
Organismal Systems	Immune System	RIG-I-like receptor signaling pathway ko04622	0.00014556322057661	0.00019044929793519	0.00014575880561203	0.00013825893771570	0.00004659896646426	0.00006927981884013	0.00009256452528381	0.00001414709539949	0.00003224175822909	0.00004717173445575
Organismal Systems	Environmental Adaptation	Plant-pathogen interaction ko04626	0.00252598617817124	0.00245777316941431	0.00246463759442248	0.00242237075127267	0.00252712722919182	0.00250660792646030	0.00241077746550097	0.00304022519642725	0.00239841847525627	0.00269896634330472
Organismal Systems	Immune System	Hematopoietic cell lineage ko04640	0.00011925977396119	0.00009399684261018	0.00013365867872081	0.00013661796062263	0.00020866196675670	0.00018544855896928	0.00015852494709527	0.00003772415055458	0.00015462196686414	0.00012857274820694
Organismal Systems	Immune System	Fc gamma R-mediated phagocytosis ko04666	0.00003141275116178	0.00004150656319978	0.00003328091155422	0.00004062709750637	0.00001796839720278	0.00002598385595869	0.00003372842846746	0.00002237608118792	0.00001018366423837	0.00002684637134095
Organismal Systems	Nervous System	Synaptic vesicle cycle ko04721	0.00001984073974699	0.00001895446382183	0.00001377056368871	0.00002588030440084	0.00002903525754888	0.00001246173181996	0.00005328705783589	0.00004305824601714	0.00003623619913861	0.00003599749085721
Organismal Systems	Nervous System	Retrograde endocannabinoid signaling ko04723	0.00025536355539300	0.00022851871874729	0.00028612034982576	0.00026625756877812	0.00040082357818894	0.00035909876698644	0.00027174860814161	0.00028688528520061	0.00034616295306792	0.00031691893786384
Organismal Systems	Nervous System	Glutamatergic synapse ko04724	0.00042279217802129	0.00044402965264623	0.00044104563080625	0.00044964576072890	0.00040312057926478	0.00044517034029820	0.00041171064488352	0.00042291190700377	0.00033671117002702	0.00043569497215051
Organismal Systems	Nervous System	Cholinergic synapse ko04725	0.00005240411957480	0.00002829999079503	0.00005122097812934	0.00005116835711486	0.00008222546280646	0.00007592821371215	0.00009011610624504	0.00005589753715493	0.00015784661379169	0.00006933949430117
Organismal Systems	Nervous System	Serotonergic synapse ko04726	0.00004526423569350	0.00004471084194338	0.00005627772854687	0.00004956562091016	0.00006096468312644	0.00006684332943306	0.00004579754071329	0.00006245120312771	0.00008214235605596	0.00005809822256895
Organismal Systems	Nervous System	GABAergic synapse ko04727	0.00048674344998644	0.00049860598691421	0.00051509821714321	0.00050361186711396	0.00048436001706650	0.00052982651201353	0.00050173023925768	0.00046967961881628	0.00042337357235506	0.00049461645466070
Organismal Systems	Nervous System	Dopaminergic synapse ko04728	0.00004305783739430	0.00004133807466836	0.00005380606564683	0.00004348258729011	0.00005902028695475	0.00006195348056125	0.00004125295877516	0.00003851912317528	0.00008124681736079	0.00004501945205313
Cellular Processes	Cell Motility	Regulation of actin cytoskeleton ko04810	0.00000243398968555	0.00000253756166951	0.00000140707785962	0.00000684208084037	0.00000494174856764	0.00000221328510353	0.00000734949504916	0.00000322914775183	0.00000136288804038	0.00000749577116628
Organismal Systems	Endocrine System	Insulin signaling pathway ko04910	0.00057655423804661	0.00053430401439106	0.00051627753309399	0.00068655765260128	0.00079953937888703	0.00063069987315692	0.00072621503644977	0.00079640609794375	0.00070428334988244	0.00081178974610080
Organismal Systems	Endocrine System	GnRH signaling pathway ko04912	0.00002991693895263	0.00004026862765911	0.00003237998020735	0.00003993271051151	0.00001733500248332	0.00002549582258987	0.00003325690488557	0.00002235821812018	0.00001001244937652	0.00002663161604395
Organismal Systems	Endocrine System	Progesterone-mediated oocyte maturation ko04914	0.00011968612680076	0.00008721777589742	0.00013142402037181	0.00012492084094488	0.00020534263552836	0.00019950960800635	0.00014242864226551	0.00020260369802090	0.00018785469599344	0.00019321872093836
Organismal Systems	Endocrine System	Melanogenesis ko04916	0.00001301977837822	0.00001143666885709	0.00001098211401121	0.00001026450208670	0.00001897715710994	0.00001158228673112	0.00001303429988748	0.00001839525104390	0.00002973415175545	0.00001244991846572
Organismal Systems	Endocrine System	Adipocytokine signaling pathway ko04920	0.00053799278448172	0.00054547595771588	0.00055122604224307	0.00061091327489870	0.00066601355644754	0.00060172581638758	0.00060123749542140	0.00057197628986499	0.00083693531909172	0.00061071948109262
Human Diseases	Endocrine and Metabolic Diseases	Type II diabetes mellitus ko04930	0.00019065695402800	0.00016869739250253	0.00018968896231754	0.00018375686746787	0.00021670541157513	0.00021678477995667	0.00020460764079944	0.00024947723561220	0.00023057824537026	0.00022378260130884
Human Diseases	Endocrine and Metabolic Diseases	Type I diabetes mellitus ko04940	0.00041298549777047	0.00042152351033182	0.00040528315303106	0.00039284743733399	0.00037073002622265	0.00035893532490361	0.00038145664242119	0.00030407231402482	0.00039015967356394	0.00033653142337627
Organismal Systems	Excretory System	Aldosterone-regulated sodium reabsorption ko04960	0.00001455632761113	0.00001250972435122	0.00001310054728715	0.00001002715705238	0.00001542478480079	0.00001162378636296	0.00001664741027977	0.00001526085671789	0.00002859865116768	0.00001089216090986
Organismal Systems	Excretory System	Endocrine and other factor-regulated calcium reabsorption ko04961	0.00001684441530517	0.00001491839731651	0.00001432773233617	0.00001120005109064	0.00001673382656463	0.00001180813949543	0.00001731719303290	0.00002133920509989	0.00002927397910298	0.00001358699436114
Organismal Systems	Excretory System	Vasopressin-regulated water reabsorption ko04962	0.00001984073974699	0.00001895446382183	0.00001377056368871	0.00002588030440084	0.00002903525754888	0.00001246173181996	0.00005328705783589	0.00004305824601714	0.00003623619913861	0.00003599749085721
Organismal Systems	Excretory System	Proximal tubule bicarbonate reclamation ko04964	0.00017332766203967	0.00015155133195646	0.00019113609928682	0.00021218955959787	0.00026354423872155	0.00024234319894235	0.00023773199729464	0.00008650962868553	0.00024840373989944	0.00020113681080920
Organismal Systems	Digestive System	Salivary secretion ko04970	0.00001455632761113	0.00001250972435122	0.00001310054728715	0.00001002715705238	0.00001542478480079	0.00001162378636296	0.00001664741027977	0.00001526085671789	0.00002859865116768	0.00001089216090986
Organismal Systems	Digestive System	Gastric acid secretion ko04971	0.00001455632761113	0.00001250972435122	0.00001310054728715	0.00001002715705238	0.00001542478480079	0.00001162378636296	0.00001664741027977	0.00001526085671789	0.00002859865116768	0.00001089216090986
Organismal Systems	Digestive System	Pancreatic secretion ko04972	0.00001951610085497	0.00001818761168626	0.00001549042145953	0.00001282056472469	0.00001883774656862	0.00001264031883607	0.00001875024738898	0.00002655493506234	0.00003117611253209	0.00001635128482161
Organismal Systems	Digestive System	Carbohydrate digestion and absorption ko04973	0.00029425733229609	0.00017289299739070	0.00032043873581811	0.00022313688637018	0.00055706892101078	0.00051911153727319	0.00029904662010906	0.00035134481307617	0.00057271576759976	0.00034204728169997
Organismal Systems	Digestive System	Protein digestion and absorption ko04974	0.00134339563146400	0.00089818316015800	0.00156983911148167	0.00155010549728040	0.00249716101368199	0.00227959338959717	0.00192228269257307	0.00042888581996993	0.00344207602406976	0.00157104964479540
Organismal Systems	Digestive System	Fat digestion and absorption ko04975	0.00000302235313036	0.00000233879421658	0.00000266272888924	0.00000187850380606	0.00000461407475014	0.00000304740856192	0.00000273753106890	0.00000105587502083	0.00000265561494156	0.00000178303581327
Organismal Systems	Digestive System	Bile secretion ko04976	0.00012278536468631	0.00013900505421240	0.00010608518860413	0.00011271827647055	0.00010252175715049	0.00004998877127168	0.00009622981562245	0.00012248368981442	0.00005991824102283	0.00010693668495925
Organismal Systems	Digestive System	Mineral absorption ko04978	0.00027761906739356	0.00024395322766988	0.00026963755042691	0.00029366740169907	0.00036355341854710	0.00030974733289730	0.00032156164428027	0.00033351367935031	0.00036511678016217	0.00034786196971695
Human Diseases	Neurodegenerative Diseases	Alzheimers disease ko05010	0.00090372164771200	0.00080300855718833	0.00101459252736162	0.00101952075931474	0.00124813003464262	0.00134294593132649	0.00107709944285807	0.00106711088139399	0.00115148303602123	0.00119119677833650
Human Diseases	Neurodegenerative Diseases	Parkinsons disease ko05012	0.00018377421906476	0.00019580431351200	0.00015502668489418	0.00017282226552426	0.00015574879865797	0.00011885432526195	0.00015478725678528	0.00033523631268599	0.00023060068203324	0.00021755372077962
Human Diseases	Neurodegenerative Diseases	Amyotrophic lateral sclerosis (ALS) ko05014	0.00030214693744976	0.00026650409667440	0.00028679846336889	0.00027959536350757	0.00034743343368493	0.00030200329428770	0.00028285311783484	0.00025078610158763	0.00042003457407739	0.00027496640587151
Human Diseases	Neurodegenerative Diseases	Huntingtons disease ko05016	0.00054886000507775	0.00054526803944644	0.00055246155377815	0.00051917515162138	0.00055959678639620	0.00054311932635204	0.00049821914450516	0.00051756720682357	0.00073653911930997	0.00051538532107488
Human Diseases	Neurodegenerative Diseases	Prion diseases ko05020	0.00007138570924108	0.00006644453722113	0.00007409023695273	0.00005451759176449	0.00007336754176928	0.00007271517716442	0.00005314047507235	0.00002865416087358	0.00005306086294097	0.00004170708184085
Human Diseases	Substance Dependence	Cocaine addiction ko05030	0.00004138833610929	0.00003991703738204	0.00005196323073999	0.00004219570251316	0.00005675457918757	0.00005985369888858	0.00003941020293892	0.00003770913887075	0.00007981925009478	0.00004386284836354
Human Diseases	Substance Dependence	Amphetamine addiction ko05031	0.00004138833610929	0.00003991703738204	0.00005196323073999	0.00004219570251316	0.00005675457918757	0.00005985369888858	0.00003941020293892	0.00003770913887075	0.00007981925009478	0.00004386284836354
Human Diseases	Substance Dependence	Morphine addiction ko05032	0.00011597862007629	0.00012466418765688	0.00009714719242869	0.00012405652091552	0.00011552040156857	0.00006290229359053	0.00012836872152677	0.00015700165220040	0.00018099179910572	0.00013104298450774
Human Diseases	Substance Dependence	Alcoholism ko05034	0.00010488332833609	0.00008401060980276	0.00010807653574860	0.00011481748559343	0.00016280096981102	0.00013581969330986	0.00013455971987278	0.00010622287820631	0.00019650855228579	0.00013172170354031
Human Diseases	Infectious Diseases	Bacterial invasion of epithelial cells ko05100	0.00123545451461049	0.00085426530861890	0.00147672705059321	0.00189239645705596	0.00324543344479916	0.00223602238886469	0.00223686366493044	0.00086991908840009	0.00717892234276831	0.00202763675918508
Human Diseases	Infectious Diseases	Vibrio cholerae infection ko05110	0.00020454346226114	0.00013745188074380	0.00017839486115892	0.00023472775662494	0.00032852624427001	0.00027279968885934	0.00027200486255439	0.00037074235550526	0.00035916108534793	0.00035775632328194
Human Diseases	Infectious Diseases	Vibrio cholerae pathogenic cycle ko05111	0.00410581597634979	0.00407407565801260	0.00329293249271519	0.00356200745099962	0.00372452325861589	0.00269289473950505	0.00349501099758336	0.00668436923810051	0.00310098588827128	0.00446033588605770
Human Diseases	Infectious Diseases	Epithelial cell signaling in Helicobacter pylori infection ko05120	0.00117445423118225	0.00126441322297805	0.00104137419287882	0.00088147293838979	0.00073929150765204	0.00073692937711742	0.00068722617689681	0.00153067034282840	0.00093241635532160	0.00094918604259282
Human Diseases	Infectious Diseases	Pathogenic Escherichia coli infection ko05130	0.00000466759241850	0.00000546697207513	0.00000129362632089	0.00000334639241687	0.00001294055287422	0.00000308830222015	0.00000234313358441	0.00001241350101222	0.00002422506989280	0.00000354731884648
Human Diseases	Infectious Diseases	Shigellosis ko05131	0.00014396486045683	0.00017315590111373	0.00012043429609986	0.00009829436144391	0.00006503430446680	0.00003415258573909	0.00006349697423535	0.00004555059516474	0.00006347768015600	0.00003033536705805
Human Diseases	Infectious Diseases	Salmonella infection ko05132	0.00114973749844396	0.00115122205077198	0.00096206344230535	0.00100080193196018	0.00106720593709451	0.00081538584727734	0.00097622990784926	0.00165017041891486	0.00108397543878045	0.00117241409286289
Human Diseases	Infectious Diseases	Pertussis ko05133	0.00434830323963482	0.00455360220317661	0.00363477569526314	0.00321857212641928	0.00302659145532661	0.00219215684258930	0.00315662923394537	0.00520425063727040	0.00248314588894734	0.00333447468189251
Human Diseases	Infectious Diseases	Legionellosis ko05134	0.00260645221351166	0.00245872563818916	0.00238274299184192	0.00244236122026471	0.00245981791072524	0.00224349316656475	0.00276764215101841	0.00275203601039576	0.00231287356549393	0.00262622481009033
Human Diseases	Infectious Diseases	Leishmaniasis ko05140	0.00000113378932528	0.00000321846718767	0.00000374629198313	0.00000635856199441	0.00000180933544982	0.00000601692364902	0.00000521963538831	0.00000012569447867	0.00000147550637642	0.00000398362235285
Human Diseases	Infectious Diseases	Chagas disease (American trypanosomiasis) ko05142	0.00082952129452153	0.00074521241959706	0.00085803373001850	0.00083837974155356	0.00095955226160238	0.00091401690913697	0.00089519892220539	0.00030928109551865	0.00104672574015036	0.00071148215867185
Human Diseases	Infectious Diseases	African trypanosomiasis ko05143	0.00085991880325414	0.00074452693801387	0.00085614319714313	0.00078658435474637	0.00100544591246103	0.00091294308592129	0.00091326958229926	0.00047268229511564	0.00133697565207299	0.00072316487296210
Human Diseases	Infectious Diseases	Toxoplasmosis ko05145	0.00005061944303138	0.00005379122540259	0.00005779685817026	0.00006874118033106	0.00007698426649329	0.00005907893112947	0.00006505776884188	0.00001840335277929	0.00017073127864780	0.00005140172635369
Human Diseases	Infectious Diseases	Amoebiasis ko05146	0.00018059525809682	0.00018560907347421	0.00020386707086038	0.00019764152975388	0.00022323945976847	0.00019446745274173	0.00018223864300832	0.00002569656167139	0.00032446678318365	0.00013260206913798
Human Diseases	Infectious Diseases	Staphylococcus aureus infection ko05150	0.00100740644850513	0.00100871732966626	0.00092401618434429	0.00098023843404076	0.00088170607631314	0.00088226153110110	0.00088966948832143	0.00080544636746279	0.00120869452963901	0.00082946252756247
Human Diseases	Infectious Diseases	Tuberculosis ko05152	0.00138804030800757	0.00138858135534372	0.00136951856501311	0.00137403652349008	0.00148542567908161	0.00133361838457987	0.00144852731962497	0.00148637193999333	0.00187853848211599	0.00140286440087771
Human Diseases	Infectious Diseases	Hepatitis C ko05160	0.00000000195222354	0.00000000651933439	0.00000000432944383	0.00000001031803499	0.00000008169676689	0.00000007782694341	0.00000001537733122	0.00000000507339507	0.00000001506911126	0.00000000378628212
Human Diseases	Infectious Diseases	Measles ko05162	0.00000000195222354	0.00000000651933439	0.00000000432944383	0.00000001031803499	0.00000008169676689	0.00000007782694341	0.00000001537733122	0.00000000507339507	0.00000001506911126	0.00000000378628212
Human Diseases	Infectious Diseases	Influenza A ko05164	0.00010349398380462	0.00008289197210697	0.00012740387609676	0.00009577396443235	0.00020416043145922	0.00017452014509530	0.00010139612110802	0.00004903501573266	0.00026180738480265	0.00008961810868471
Human Diseases	Infectious Diseases	Herpes simplex infection ko05168	0.00003465547813355	0.00004178960109688	0.00003977950196802	0.00004194536940565	0.00004856971945798	0.00003037174544228	0.00003328025355293	0.00000553589398650	0.00014792275641787	0.00002128923959455
Human Diseases	Infectious Diseases	Epstein-Barr virus infection ko05169	0.00000142722763235	0.00000002231564648	0.00000000684273401	0.00000001629418002	0.00000004360035582	0.00000000874645724	0.00000001498950306	0.00000033470491208	0.00000003551378485	0.00000015251601947
Human Diseases	Cancers	Pathways in cancer ko05200	0.00044873695083896	0.00041877914150397	0.00048097122368971	0.00047933152964742	0.00056633970879525	0.00055479622943296	0.00048561825068014	0.00043163149107393	0.00059749355394935	0.00051113382378893
Human Diseases	Cancers	Transcriptional misregulation in cancer ko05202	0.00000575613250652	0.00000470314291197	0.00000865727662780	0.00000718430942516	0.00000860750562333	0.00001371839041953	0.00000729849900000	0.00000362279500767	0.00000395204642708	0.00000717649988553
Human Diseases	Cancers	Viral carcinogenesis ko05203	0.00025410241539145	0.00021274297677015	0.00024571897978003	0.00025638527509585	0.00032203649773522	0.00029272127640048	0.00029969404197026	0.00031788408794006	0.00034723867673552	0.00031154546140464
Human Diseases	Cancers	Chemical carcinogenesis ko05204	0.00082537938998510	0.00099760914629498	0.00073332221195834	0.00075433990359967	0.00043185371980250	0.00036232285995115	0.00059235668568761	0.00070326913487089	0.00028620733287918	0.00054245348944971
Human Diseases	Cancers	Colorectal cancer ko05210	0.00003465352591001	0.00004178308176250	0.00003977517252419	0.00004193505137066	0.00004848802269109	0.00003029391849888	0.00003326487622171	0.00000553082059143	0.00014790768730661	0.00002128545331243
Human Diseases	Cancers	Renal cell carcinoma ko05211	0.00026633647916938	0.00026626175446672	0.00026122973789468	0.00027431258663858	0.00026354675394415	0.00025000846570520	0.00026748471394842	0.00021305710883154	0.00022956841197918	0.00025809896558968
Human Diseases	Cancers	Prostate cancer ko05215	0.00012004615223381	0.00008724493375313	0.00013180454021819	0.00012492163884286	0.00020561174978955	0.00019968039521723	0.00014242864226551	0.00020278106910308	0.00019237761914120	0.00019323601767185
Human Diseases	Cancers	Bladder cancer ko05219	0.00009808693297175	0.00011061364700873	0.00008456110527176	0.00009670143206776	0.00006276128273823	0.00005715456018276	0.00007643703866419	0.00005646642583790	0.00004133731292525	0.00006598130845847
Human Diseases	Cancers	Chronic myeloid leukemia ko05220	0.00000432709102209	0.00000504689153702	0.00000355488943902	0.00000320748461725	0.00000170159640164	0.00000118696327442	0.00000249333497936	0.00000379956251101	0.00000205747357171	0.00000250093755847
Human Diseases	Cancers	Small cell lung cancer ko05222	0.00005838747329363	0.00006025272392328	0.00008476268603450	0.00007688964867036	0.00009574993368976	0.00010409077332453	0.00007321085494823	0.00001217172375844	0.00017801690762558	0.00005731434485019
Human Diseases	Immune Diseases	Systemic lupus erythematosus ko05322	0.00002355642999753	0.00003063563399575	0.00002508217931390	0.00002666717340755	0.00003120778899410	0.00000994864726068	0.00002711519543308	0.00003473014419401	0.00006741963388101	0.00002146314884758
Human Diseases	Immune Diseases	Primary immunodeficiency ko05340	0.00036320514885618	0.00030295519134308	0.00035890681486594	0.00035675728724581	0.00049125358002975	0.00045801518942912	0.00038465010651674	0.00051454238891303	0.00058133353549375	0.00045978600260195
Human Diseases	Cardiovascular Diseases	Hypertrophic cardiomyopathy (HCM) ko05410	0.00004109739501612	0.00004928439709224	0.00003280306797169	0.00009922570294872	0.00005935288470221	0.00003010083660432	0.00010650252759722	0.00002770498564908	0.00001303748790457	0.00009211771888951
Human Diseases	Cardiovascular Diseases	Arrhythmogenic right ventricular cardiomyopathy (ARVC) ko05412	0.00000243398968555	0.00000253756166951	0.00000140707785962	0.00000684186268253	0.00000494174856764	0.00000221328510353	0.00000734949504916	0.00000322914775183	0.00000136288804038	0.00000749557084929
Human Diseases	Cardiovascular Diseases	Dilated cardiomyopathy ko05414	0.00000243398968555	0.00000253756166951	0.00000140707785962	0.00000684186268253	0.00000494174856764	0.00000221328510353	0.00000734949504916	0.00000322914775183	0.00000136288804038	0.00000749557084929
Human Diseases	Cardiovascular Diseases	Viral myocarditis ko05416	0.00003465352591001	0.00004178308176250	0.00003977517252419	0.00004193505137066	0.00004848802269109	0.00003029391849888	0.00003326487622171	0.00000553082059143	0.00014790768730661	0.00002128545331243
