# Supplementary material for: Temporal Stability of Bacterial Communities in Antarctic Sponges
Source: Front Microbiol. 2019 Nov 22;10:2699. doi: 10.3389/fmicb.2019.02699 (PMC6883807; doi:10.3389/fmicb.2019.02699)
Supplement: DATA SHEET S2 — Formatted as STAMP and R input files. [file Data_Sheet_2.zip › suppl5/R_input/Sponges_Time_Pooled.tsv]

level1	level2	level3	HymCore	Hym2016	Hym2018	TedCore	Ted2016	Ted2018	MyCore	MyTransient	My2016	My2017	My2018	IsoCore	IsoTransient	Iso2016	Iso2017	Iso2018
Metabolism	Carbohydrate Metabolism	Glycolysis / Gluconeogenesis ko00010	0.00838252872756217	0.00865930204959944	0.00860291571124001	0.00877347747801624	0.00854110038906035	0.00828440303861849	0.00955570264216112	0.00857160403150100	0.00877947408374123	0.00823647317173757	0.00854449228659813	0.00827030929436397	0.00899435365935170	0.00799104160609396	0.00806018751640516	0.00797043922755503
Metabolism	Carbohydrate Metabolism	Citrate cycle (TCA cycle) ko00020	0.00674019304983536	0.00760701840443712	0.00758375910215171	0.00676521608046637	0.00768794783915165	0.00874507297496512	0.00742378145811993	0.00724552858038289	0.00710399822379396	0.00741517503041734	0.00740825556363718	0.00624872300863396	0.00751306384889628	0.00649584724110219	0.00638545655210140	0.00954851325078724
Metabolism	Carbohydrate Metabolism	Pentose phosphate pathway ko00030	0.00953661018121970	0.00875114510744425	0.00862364187846351	0.00982123956298373	0.00879742855818486	0.00744885082960562	0.00973549247026144	0.00878804813797650	0.00995882493412112	0.00788049419523595	0.00950424753632325	0.00937170664343210	0.00771620365740459	0.00750984452158643	0.01299856540207420	0.00632600023041761
Metabolism	Carbohydrate Metabolism	Pentose and glucuronate interconversions ko00040	0.00685572604256601	0.00569744743480111	0.00606863711473648	0.00739203046053680	0.00578114402510686	0.00419519584969397	0.00769381628924255	0.00586757579578758	0.00708806561003286	0.00406599776745960	0.00604962591388313	0.00598132673914545	0.00570720818993132	0.00469901173219173	0.00974824442004587	0.00312951545702459
Metabolism	Carbohydrate Metabolism	Fructose and mannose metabolism ko00051	0.01360667978826560	0.01530262878755380	0.01572392667371220	0.01460527221031100	0.01671018001974480	0.01811105640311720	0.01822662654264820	0.01514229580216930	0.01657754317840660	0.01379830913593380	0.01523219305990610	0.01307564461329270	0.01480043062631820	0.01366177117512150	0.01755783512603150	0.02007957532374890
Metabolism	Carbohydrate Metabolism	Galactose metabolism ko00052	0.00433013019785247	0.00524326913048324	0.00525512836416406	0.00519111552774198	0.00485119576576545	0.00365190497860381	0.00692644289047563	0.00423066602836206	0.00652477660538321	0.00405570010837345	0.00470618168817458	0.00447712683573597	0.00473721022294202	0.00511294617667122	0.00645082513543531	0.00276610382154360
Metabolism	Carbohydrate Metabolism	Ascorbate and aldarate metabolism ko00053	0.00334112616541602	0.00246923930452571	0.00256300493016490	0.00320399987719178	0.00226896225265339	0.00140157157043777	0.00245722278238522	0.00248941065818782	0.00274440476142672	0.00225330051462549	0.00259654864434614	0.00301619329131653	0.00192525557309445	0.00215691713624522	0.00372894732514944	0.00059377529977429
Metabolism	Lipid Metabolism	Fatty acid biosynthesis ko00061	0.00973030596379791	0.01085602252763680	0.01056516243075830	0.00996467733784358	0.01137286262914750	0.01329576940276460	0.01154546318354120	0.01062744556945600	0.01011024587983150	0.00993271047495996	0.00967179373060126	0.00871488562942216	0.01114252953481590	0.00843586194921028	0.00894621911401454	0.01540105195037650
Metabolism	Lipid Metabolism	Fatty acid elongation ko00062	0.00001915778343273	0.00001106057165582	0.00001753912006174	0.00002138165222840	0.00001092573713661	0.00001134282118980	0.00001377716826068	0.00002861492931159	0.00002837124920580	0.00002131975877342	0.00001624988617322	0.00001814520987707	0.00001574793156343	0.00000412140173619	0.00005557719429805	0.00000075922757233
Metabolism	Lipid Metabolism	Fatty acid metabolism ko00071	0.00378975196007837	0.00408838350420616	0.00378239878590537	0.00376119435735134	0.00371344934121605	0.00422231179806468	0.00355254074160723	0.00415140054973142	0.00413799211412908	0.00428388233802816	0.00360033296431268	0.00445831560242243	0.00313737187582836	0.00390393054969556	0.00410894101564691	0.00428269942169294
Metabolism	Lipid Metabolism	Synthesis and degradation of ketone bodies ko00072	0.00092679822145664	0.00073361149347974	0.00080173372315487	0.00091073273560346	0.00074340439036020	0.00080333278570876	0.00080781340398892	0.00087175961411879	0.00075898268158862	0.00081123553550826	0.00081538988107628	0.00076020402378786	0.00061104370895173	0.00062040183094331	0.00063341717892337	0.00083717693846672
Metabolism	Lipid Metabolism	Steroid biosynthesis ko00100	0.00015164931160369	0.00033410096712893	0.00028648636459561	0.00020111809195075	0.00035409291507809	0.00037838865208137	0.00035625703080429	0.00023712963267171	0.00030446242425112	0.00025569998393334	0.00027887459479731	0.00017748275678395	0.00044293943572337	0.00056394151989716	0.00030291991589490	0.00032428428824196
Metabolism	Lipid Metabolism	Primary bile acid biosynthesis ko00120	0.00021819597433013	0.00007934878556941	0.00013852593494955	0.00019068181801967	0.00009298329641155	0.00005275647408167	0.00011367973026519	0.00010997762089506	0.00009603037466053	0.00026487857052750	0.00016123005893525	0.00010185614033368	0.00004662942284974	0.00016091675148251	0.00004786312298344	0.00001139683870971
Metabolism	Lipid Metabolism	Secondary bile acid biosynthesis ko00121	0.00020541832790784	0.00006447167514945	0.00011819997454385	0.00016794587517711	0.00007631841345638	0.00003502072521792	0.00008810009770297	0.00005995239138153	0.00007192517465962	0.00018129150425656	0.00026895293785016	0.00004910595691255	0.00002521059349841	0.00012653076614063	0.00002555409698653	0.00001136884643634
Metabolism	Metabolism of Cofactors and Vitamins	Ubiquinone and other terpenoid-quinone biosynthesis ko00130	0.00754244880620423	0.00866094289925384	0.00876159561036006	0.00755381640951291	0.00873398554800357	0.01005343160576410	0.00872223519840837	0.00781760286093626	0.00849476547686644	0.00867103524769992	0.00710261189982943	0.00793608080093559	0.00932327194817880	0.00767981718579127	0.00802274094821992	0.01082850509151630
Metabolism	Lipid Metabolism	Steroid hormone biosynthesis ko00140	0.00150641701084959	0.00133359598529996	0.00162703251006416	0.00176847925577140	0.00161843513990377	0.00171171044520918	0.00211679460158761	0.00146092000400919	0.00169652685527446	0.00108900985504984	0.00183948811377395	0.00125857843613968	0.00079905674724902	0.00073710649877889	0.00226319001688746	0.00201482026361205
Metabolism	Energy Metabolism	Oxidative phosphorylation ko00190	0.01875884565579700	0.01814960250075640	0.01923039113887080	0.01837753222856840	0.01822347714226910	0.01643323241084620	0.01712213758789960	0.01700390083788310	0.01697286380787240	0.01858186776355580	0.01941080000550800	0.01553358148728250	0.01981557484373300	0.01865885884376690	0.01793252751513140	0.01539946515694960
Metabolism	Energy Metabolism	Photosynthesis ko00195	0.00256466665849774	0.00340239466866814	0.00323284650735064	0.00280084692764512	0.00302931793919666	0.00296236248613824	0.00349727499360288	0.00272697043645203	0.00310988738964120	0.00298731426527839	0.00284478592300262	0.00242741941983119	0.00340690839418079	0.00286124684264423	0.00289200174938734	0.00295200685772882
Metabolism	Energy Metabolism	Photosynthesis - antenna proteins ko00196	0.00000566224187211	0.00000645434975403	0.00000142714933359	0.00000145348241474	0.00005680544036436	0.00000304328634552	0.00000008743999850	0.00000215221909784	0.00001213965776128	0.00000140121421275	0.00022383968835174	0.00001898023294830	0.00000578940320638	0.00000328843424066	0.00003100743139521	0.00000166766072021
Metabolism	Nucleotide Metabolism	Purine metabolism ko00230	0.03343037398323280	0.03470323547502170	0.03470934663433480	0.03343601471006080	0.03479672473040500	0.03805159350047100	0.03358090099105760	0.03571426107757850	0.03292440940534550	0.03534088096681060	0.03181904008993120	0.03160154378545230	0.03737411927258770	0.03695583093420060	0.03114060029442680	0.04002650170680170
Metabolism	Biosynthesis of Other Secondary Metabolites	Caffeine metabolism ko00232	0.00017411260539955	0.00004952824593555	0.00009174268534622	0.00017161706627775	0.00006896859852268	0.00003041417709795	0.00004309761710095	0.00019976415793958	0.00006287122781058	0.00007772391843771	0.00010139451722007	0.00014036753126107	0.00005863451056907	0.00011343973099161	0.00004305135830617	0.00000215329768055
Metabolism	Nucleotide Metabolism	Pyrimidine metabolism ko00240	0.02083960203903560	0.02514697789060160	0.02392052014919780	0.02175967285632170	0.02359883139040330	0.02570070127930340	0.02460109751076810	0.02299647018655660	0.02268481401534760	0.02355286906639890	0.02100440911376320	0.01974186581203220	0.02644566621341920	0.02365327634080670	0.02070627178011240	0.02723364798475260
Metabolism	Amino Acid Metabolism	Alanine aspartate and glutamate metabolism ko00250	0.01097061480257760	0.01296801076337600	0.01181105912094100	0.01125628585131870	0.01261252162415210	0.01402077941725580	0.01303531651488500	0.01186781604857680	0.01237598884412990	0.01280107378789470	0.01198798263057480	0.01135128612536450	0.01391014486328960	0.01158160013350180	0.01119537232629620	0.01482062458563660
Metabolism	Metabolism of Terpenoids and Polyketides	Tetracycline biosynthesis ko00253	0.00053444629422112	0.00059350315723696	0.00056539130473844	0.00052619241550057	0.00058046286436291	0.00065046440346116	0.00054535311872488	0.00055863651987525	0.00050780203365027	0.00061850317890879	0.00051570530987237	0.00055247340078361	0.00069756973975904	0.00044478721132881	0.00046067606907153	0.00069870373522611
Metabolism	Amino Acid Metabolism	Glycine serine and threonine metabolism ko00260	0.01985835851259410	0.01541201455303120	0.01729150774932030	0.02071789522314780	0.01640470754031940	0.01488699416303090	0.01761338162698870	0.02088976053110320	0.01672040999590330	0.01761021455840420	0.01677850538084850	0.01734660358293560	0.01655535500891430	0.01398451342314600	0.01525140044367510	0.01373175920801160
Metabolism	Amino Acid Metabolism	Cysteine and methionine metabolism ko00270	0.01001039593495090	0.01217095634301170	0.01152978791094520	0.01079389696045330	0.01178360703139850	0.01187636614011920	0.01244249789528640	0.01137360085459430	0.01301310247035620	0.01174822466121650	0.01060626328918060	0.01103596435778460	0.01200577630799490	0.01303441719959870	0.01309802259399820	0.01172310039645840
Metabolism	Amino Acid Metabolism	Valine leucine and isoleucine degradation ko00280	0.00887355584746456	0.00883253204302769	0.00873178356843337	0.00902948588797278	0.00918200546203460	0.01044089587267930	0.00910094929443480	0.00959474546507598	0.00886703928723303	0.00852013641104426	0.00818321625932742	0.00783192329297377	0.00754929335909065	0.00759620123964390	0.00804668628454859	0.01144777736652110
Metabolism	Metabolism of Terpenoids and Polyketides	Geraniol degradation ko00281	0.00450516860850985	0.00323444068193943	0.00341413352588052	0.00417143745160082	0.00322915954311157	0.00330364465158025	0.00309964333822378	0.00382021078106976	0.00320135120433885	0.00373394849242307	0.00353190843617471	0.00412782817589660	0.00265638484908331	0.00284338287479501	0.00282810579151228	0.00316748994059829
Metabolism	Amino Acid Metabolism	Valine leucine and isoleucine biosynthesis ko00290	0.00503188955922996	0.00452476082667260	0.00491823211354558	0.00542806014770902	0.00450748010039031	0.00394175446110754	0.00584152866896389	0.00492568559604377	0.00519044392297665	0.00516967729221444	0.00551394441561088	0.00528230177385125	0.00575948407726870	0.00433179939115935	0.00463863091478783	0.00348635855201301
Metabolism	Amino Acid Metabolism	Lysine biosynthesis ko00300	0.00935648346181742	0.00991979960524235	0.00986996913878096	0.00943770378433451	0.00952742129192853	0.00991404248761905	0.01004355779783860	0.00912211269442363	0.00907530808359151	0.01017414331841080	0.00874254861682381	0.00867100373948596	0.01054434472606140	0.00936062030401663	0.00826822994598743	0.01020224405550490
Metabolism	Amino Acid Metabolism	Lysine degradation ko00310	0.00653614665351739	0.00860348979260653	0.00843602512997922	0.00708113846148949	0.00855614317327841	0.00824212818205829	0.00937734495925115	0.00671161546517420	0.01024761156837400	0.00708335257120608	0.00765667880177576	0.00723326605640476	0.00775166318657281	0.00593510468098588	0.00999889145543013	0.00808116353606090
Metabolism	Biosynthesis of Other Secondary Metabolites	Penicillin and cephalosporin biosynthesis ko00311	0.00194168418019970	0.00285320584006078	0.00267313713174942	0.00235314886894827	0.00307569871314991	0.00302272788627512	0.00350001137373128	0.00241143816439232	0.00414465473659511	0.00211973412570803	0.00311364864739516	0.00250238160975265	0.00208482502665667	0.00254151604129173	0.00577218014477692	0.00287146967174028
Metabolism	Biosynthesis of Other Secondary Metabolites	beta-Lactam resistance ko00312	0.00082477020208401	0.00119300286132719	0.00108645457536760	0.00095406784024149	0.00130783727793806	0.00141286441606939	0.00142319278645561	0.00096792877691046	0.00170942478534203	0.00082708895729110	0.00099223252808295	0.00084718423569719	0.00082820413657273	0.00106174311784084	0.00295798006770826	0.00145672371719836
Metabolism	Amino Acid Metabolism	Arginine and proline metabolism ko00330	0.02130708553767660	0.01805009529367420	0.01780798407358730	0.02081305280097630	0.01824763591548750	0.01929806251008930	0.01885792539328630	0.02100855157080950	0.01822222107740970	0.01889974277446620	0.01796155603803920	0.02199114844324480	0.01881727833504760	0.01639160667853140	0.01729247428175470	0.01938954693272650
Metabolism	Biosynthesis of Other Secondary Metabolites	Clavulanic acid biosynthesis ko00331	0.00000523966826705	0.00000545480914387	0.00000406604236739	0.00000545787740210	0.00000251560017960	0.00000383320028145	0.00000173695990724	0.00001084372877930	0.00000588061067820	0.00000336731441764	0.00000475358714512	0.00002736202389643	0.00000791541192427	0.00000535314770613	0.00000531663888201	0.00000016835824432
Metabolism	Amino Acid Metabolism	Histidine metabolism ko00340	0.01003181826454750	0.01058398139054370	0.01058469808873490	0.01031395930430800	0.01168984689290660	0.01323015101939700	0.01200774189647280	0.01109403077629170	0.01128047930323420	0.01050412632286860	0.01122398300669360	0.00974907523562774	0.01190626334704240	0.01044066033061690	0.01058066241080580	0.01471524848832900
Metabolism	Amino Acid Metabolism	Tyrosine metabolism ko00350	0.00674802848627405	0.00591168457589254	0.00616190009471235	0.00666813797053124	0.00619114548307028	0.00633348774053715	0.00648466419885107	0.00625993434253672	0.00598319030132208	0.00608723788712570	0.00586742370080684	0.00582156260941482	0.00496079916158535	0.00532984344558173	0.00591674787163551	0.00676775612244559
Metabolism	Xenobiotics Biodegradation and Metabolism	DDT degradation ko00351	0.00027473397459770	0.00046010845105149	0.00042451143229566	0.00036255067571996	0.00051262323718644	0.00056314103071198	0.00063897626045542	0.00039902227260947	0.00063321317107064	0.00032242448607040	0.00038028857819112	0.00036135151896543	0.00039613060687009	0.00051114225487137	0.00069935690017558	0.00062986996274996
Metabolism	Amino Acid Metabolism	Phenylalanine metabolism ko00360	0.00713535284540173	0.00693022727852335	0.00710874293177192	0.00759972884020919	0.00787297377794352	0.00936061669260777	0.00805702765679280	0.00893729238561592	0.00806577162564055	0.00789523284328130	0.00582756579246003	0.00652577713625999	0.00613636199602027	0.00629919018544386	0.00781126861503130	0.01045179507851720
Metabolism	Xenobiotics Biodegradation and Metabolism	Chlorocyclohexane and chlorobenzene degradation ko00361	0.00170046560855480	0.00101299270546969	0.00123408361294595	0.00157654046685988	0.00122748007306627	0.00133111393408651	0.00128847108998024	0.00133351216047705	0.00126955364480706	0.00143732298177641	0.00135676621802127	0.00133464665187164	0.00096037176478745	0.00096234592296823	0.00125837100232722	0.00136274532117181
Metabolism	Xenobiotics Biodegradation and Metabolism	Benzoate degradation ko00362	0.00646796478721593	0.00427017080347606	0.00501970197764854	0.00620637000440229	0.00479595155460508	0.00453490976292239	0.00487219496383373	0.00573182444162433	0.00476070662510310	0.00521425940540934	0.00508734646512633	0.00540626733596970	0.00387545600625681	0.00459453782569176	0.00527102865615443	0.00432748292916669
Metabolism	Xenobiotics Biodegradation and Metabolism	Bisphenol degradation ko00363	0.00320402626145632	0.00281734566975823	0.00312870912453186	0.00328449907083780	0.00314525433850616	0.00326585846369206	0.00334053119541337	0.00315172290084113	0.00339055271057011	0.00286853165823501	0.00308340314955692	0.00291639258529044	0.00236197839779254	0.00270608834890495	0.00392965403749011	0.00345321256377340
Metabolism	Xenobiotics Biodegradation and Metabolism	Fluorobenzoate degradation ko00364	0.00047990603288342	0.00028111762045490	0.00035356192466965	0.00044772661507421	0.00026637659410691	0.00017507658356126	0.00030864620442100	0.00032553776633192	0.00035597121449767	0.00037591881852262	0.00042469034518132	0.00043745719948144	0.00021722554398373	0.00025978732482368	0.00035863361355155	0.00005167834597321
Metabolism	Amino Acid Metabolism	Tryptophan metabolism ko00380	0.00358277100990799	0.00491942705852617	0.00455830237265340	0.00411426454971241	0.00517493023997493	0.00688253108613189	0.00569835296608429	0.00516933124605763	0.00507894899432741	0.00444712150609869	0.00392238094600675	0.00378404979661731	0.00397671514739082	0.00334549026455279	0.00402854919876765	0.00838630187237527
Metabolism	Amino Acid Metabolism	Phenylalanine tyrosine and tryptophan biosynthesis ko00400	0.00996621834541793	0.01148201669596220	0.01101558535480900	0.01021470414841560	0.01117325068391650	0.01172841261771540	0.01150138980954680	0.01037011491670690	0.01104572367193780	0.01189252012459410	0.01184347638034870	0.01101894608359910	0.01381073222780170	0.01132302131358030	0.00973721525935060	0.01184322811496830
Metabolism	Biosynthesis of Other Secondary Metabolites	Novobiocin biosynthesis ko00401	0.00074969098015703	0.00064419874298788	0.00062552400115033	0.00073558146369501	0.00061018660476775	0.00053284484196483	0.00061798563567014	0.00070669116299513	0.00058292717188406	0.00069078372472384	0.00083873448754242	0.00071022793872190	0.00090732245771525	0.00074445861960455	0.00055716710080289	0.00041442315169664
Metabolism	Metabolism of Other Amino Acids	beta-Alanine metabolism ko00410	0.00219817248640674	0.00167461811134864	0.00171763981923621	0.00206595980825617	0.00163189692176043	0.00161795190132965	0.00153655370963309	0.00196576365410817	0.00164607925468193	0.00196964048416638	0.00167797105808921	0.00206378291663473	0.00156022960174836	0.00167755201186199	0.00171511648771897	0.00150776333930808
Metabolism	Metabolism of Other Amino Acids	Taurine and hypotaurine metabolism ko00430	0.00230447507848002	0.00192200859773032	0.00207653443591021	0.00241742879597968	0.00177700441120884	0.00164148707255472	0.00210159912482646	0.00242241034200323	0.00212227819834046	0.00196435554330520	0.00192462786401973	0.00224792036150142	0.00170506636849864	0.00131236105400170	0.00198602215586966	0.00133715214140014
Metabolism	Metabolism of Other Amino Acids	Phosphonate and phosphinate metabolism ko00440	0.00260897692294122	0.00123404761807596	0.00163217897423359	0.00242762758036292	0.00162633639026328	0.00144783995447280	0.00166498310890390	0.00210699937310689	0.00141824123753903	0.00183994131819131	0.00203769070661176	0.00195338664429439	0.00127191207092471	0.00135866944869925	0.00137039114195440	0.00140578310396486
Metabolism	Metabolism of Other Amino Acids	Selenocompound metabolism ko00450	0.00459414563869626	0.00552522073582964	0.00523842068506701	0.00489570365797079	0.00523415043800183	0.00553704157866188	0.00573432954486925	0.00504608042903609	0.00567258198900302	0.00508760891785410	0.00456449939261814	0.00487563659340690	0.00541073578871628	0.00516549666509074	0.00598590821439230	0.00567703642409078
Metabolism	Metabolism of Other Amino Acids	Cyanoamino acid metabolism ko00460	0.00140991540386530	0.00187084273135539	0.00177920978652778	0.00156475320239917	0.00166941042655051	0.00145889643315191	0.00197215312063912	0.00152870910679094	0.00223682411983633	0.00149660359234491	0.00145645512862100	0.00182797511367932	0.00195185680638356	0.00162752449867389	0.00252961203422294	0.00125017886725582
Metabolism	Metabolism of Other Amino Acids	D-Glutamine and D-glutamate metabolism ko00471	0.00177252018463091	0.00230823765679050	0.00213715019584923	0.00183490937449223	0.00222557057251270	0.00267416798476396	0.00233818819114281	0.00200741958575652	0.00213468358245166	0.00214072945630591	0.00182078566736211	0.00185699733984775	0.00225907898438143	0.00198892657231037	0.00158184045731677	0.00299401144376576
Metabolism	Metabolism of Other Amino Acids	D-Arginine and D-ornithine metabolism ko00472	0.00009029902254441	0.00007182117292912	0.00006338203789475	0.00008143105694659	0.00005808879365556	0.00003780631145041	0.00003526780818820	0.00007592507539793	0.00004063673043057	0.00007856506567703	0.00009565863041056	0.00004691888482018	0.00008870047063362	0.00004012472356288	0.00005375643989185	0.00002682498693929
Metabolism	Metabolism of Other Amino Acids	D-Alanine metabolism ko00473	0.00244473483900894	0.00282412264056475	0.00287193840636719	0.00271904484027349	0.00295373699743392	0.00282216893043681	0.00342302554032948	0.00252586934614330	0.00356691237362744	0.00236956634472726	0.00236400567807632	0.00222690122103803	0.00272459767291267	0.00283063753327312	0.00390107565006793	0.00266458667456368
Metabolism	Metabolism of Other Amino Acids	Glutathione metabolism ko00480	0.00981318722100605	0.00879594816711487	0.00912596746820789	0.00966125915324059	0.00912485200892444	0.00980293832453316	0.00920862879961779	0.00963963848848898	0.00936853961575057	0.00936873746259377	0.00895530780429739	0.00881720613062697	0.01001939860532470	0.00790399351398391	0.00983772307441675	0.01003853967097000
Metabolism	Carbohydrate Metabolism	Starch and sucrose metabolism ko00500	0.01281063780094580	0.01726451733670330	0.01565630484196580	0.01423319277201620	0.01526003994482000	0.01065253162484110	0.01988380735215400	0.01100512617501360	0.02126583961797790	0.01288998879292840	0.01648399674051180	0.01834467422880820	0.01635453446672290	0.02176076583449080	0.02271773201496430	0.00639928379215551
Metabolism	Glycan Biosynthesis and Metabolism	N-Glycan biosynthesis ko00510	0.00105197049872990	0.00169876271718162	0.00180702379092989	0.00126565359100799	0.00186137985903626	0.00201316225016738	0.00215046748879864	0.00127843259487929	0.00190812619501678	0.00143519659310202	0.00189801296323408	0.00108635615801434	0.00158157802398164	0.00126931744455877	0.00197618944768711	0.00227017510778370
Metabolism	Glycan Biosynthesis and Metabolism	Other glycan degradation ko00511	0.00161858119557712	0.00369652365770005	0.00304308933681058	0.00328611962247585	0.00320305795936982	0.00192687627829031	0.00722629737322596	0.00140768822734865	0.00581430638606772	0.00136488189551466	0.00293055281680801	0.00283303681241392	0.00256804045972543	0.00266694148264632	0.00884668007209304	0.00130306015888153
Metabolism	Glycan Biosynthesis and Metabolism	Various types of N-glycan biosynthesis ko00513	0.00000043921937509	0.00000497611416190	0.00000903247631239	0.00000193845206061	0.00000580356552738	0.00000124836933466	0.00000161405427294	0.00000358432705323	0.00000189116267756	0.00000237488455805	0.00000506364982416	0.00000098221917986	0.00000206395204631	0.00001489603703885	0.00000257076856640	0.00000489129688987
Metabolism	Carbohydrate Metabolism	Amino sugar and nucleotide sugar metabolism ko00520	0.01475789998596270	0.02025892505143970	0.01926927700879190	0.01606093943556040	0.02003922098326780	0.02084828338046210	0.02107602452403630	0.01661935247276080	0.02084304537702170	0.01745908670001870	0.01798591102051590	0.01559356353899570	0.01962409349166550	0.02106910799989220	0.02251626045620420	0.02225624430512790
Metabolism	Biosynthesis of Other Secondary Metabolites	Streptomycin biosynthesis ko00521	0.00268075967845932	0.00278668642295099	0.00284256462458941	0.00280791510709458	0.00305116102295060	0.00294633288774140	0.00319015716411533	0.00265145918034505	0.00313355602131901	0.00254905448037549	0.00298855250196518	0.00241799840562182	0.00238438795391508	0.00245009863844568	0.00344517454049998	0.00305193952542597
Metabolism	Metabolism of Terpenoids and Polyketides	Biosynthesis of 12- 14- and 16-membered macrolides ko00522	0.00037549979644452	0.00028491400974283	0.00031077812957182	0.00031898559781069	0.00037530826301773	0.00023995400009197	0.00021636672142124	0.00024422721835055	0.00046700716937633	0.00027511889040426	0.00035371277920278	0.00045338810447474	0.00020762842702021	0.00035922387852803	0.00021082055434886	0.00020364649581423
Metabolism	Metabolism of Terpenoids and Polyketides	Polyketide sugar unit biosynthesis ko00523	0.00131663410022199	0.00189235872918764	0.00180402127900155	0.00146723575000755	0.00199265507989443	0.00212226533889883	0.00208945271974840	0.00161093910356582	0.00209023022703451	0.00166619392786417	0.00184471050601174	0.00149704392238668	0.00170704380656679	0.00164214898619276	0.00201291511342290	0.00230912398201269
Metabolism	Biosynthesis of Other Secondary Metabolites	Butirosin and neomycin biosynthesis ko00524	0.00017169796035571	0.00016776425845061	0.00013912357590314	0.00017111822983530	0.00013985057946994	0.00007217088620761	0.00014975713820483	0.00011729072415753	0.00018485531563528	0.00012300096622009	0.00015520111222169	0.00016168549883534	0.00007361768356932	0.00019587731141721	0.00028230591368285	0.00002027688946760
Metabolism	Glycan Biosynthesis and Metabolism	Glycosaminoglycan degradation ko00531	0.00078215482456977	0.00153600346846429	0.00180492507936436	0.00170244655460812	0.00139741912012354	0.00069591584147596	0.00351080940837236	0.00057797515853775	0.00211206077031473	0.00045280827416874	0.00187563184651298	0.00128692233885370	0.00075204011331771	0.00073728644129648	0.00248997400948306	0.00054246924356608
Metabolism	Glycan Biosynthesis and Metabolism	Glycosaminoglycan biosynthesis - chondroitin sulfate ko00532	0.00013036226210503	0.00021421329336601	0.00018999607210579	0.00014536233267213	0.00023027074022411	0.00033566117027765	0.00023143562451104	0.00019919637607709	0.00018012971082691	0.00018251360706021	0.00016675462900243	0.00012727315125111	0.00018497299350674	0.00014215819645618	0.00011351463934822	0.00043531172793544
Metabolism	Glycan Biosynthesis and Metabolism	Lipopolysaccharide biosynthesis ko00540	0.00797423273950369	0.01133517717264450	0.01054054221633160	0.00817531555375202	0.01096798392117010	0.01212786639663920	0.01017058699563880	0.00915758914021191	0.01022634979766690	0.01109861664675450	0.00987590366207661	0.00965287001884082	0.01268736267078720	0.00931137282415110	0.01001894599516670	0.01343612084067530
Metabolism	Glycan Biosynthesis and Metabolism	Peptidoglycan biosynthesis ko00550	0.01317618949285580	0.01559315802116750	0.01531367479726010	0.01337519671194560	0.01405208942649370	0.01448073567580150	0.01487973796447720	0.01324667864419690	0.01389702820239870	0.01484791380221310	0.01337485320761370	0.01263003363329690	0.01566061644757260	0.01655781678582160	0.01262316403669050	0.01431244540298080
Metabolism	Lipid Metabolism	Glycerolipid metabolism ko00561	0.00369003488082358	0.00361067550882867	0.00343270229259315	0.00357582950205218	0.00331436406310983	0.00343107501651563	0.00330367760210591	0.00374844782002336	0.00343415167432982	0.00366265620658774	0.00324107423858209	0.00428678440361575	0.00313984232275581	0.00479496824920887	0.00307399162105169	0.00326228299653191
Metabolism	Carbohydrate Metabolism	Inositol phosphate metabolism ko00562	0.00356210804983033	0.00218095407168170	0.00263242517627586	0.00357848194223135	0.00269692616714978	0.00214404854237765	0.00286879114500518	0.00302250431966148	0.00272734255877961	0.00214189078603336	0.00298981560285968	0.00239586512629979	0.00175538994229798	0.00176876345095206	0.00411670363349069	0.00191191966963639
Metabolism	Glycan Biosynthesis and Metabolism	Glycosylphosphatidylinositol(GPI)-anchor biosynthesis ko00563	0.00002355830820637	0.00018222890930016	0.00009352232762343	0.00002112627002239	0.00010948490598107	0.00002689363293529	0.00003421672443576	0.00004121135634857	0.00011218269398025	0.00021979970879217	0.00005765861269695	0.00000611023788401	0.00005386916895621	0.00046838448321117	0.00017691532646807	0.00000577444372968
Metabolism	Lipid Metabolism	Glycerophospholipid metabolism ko00564	0.00882343404324720	0.00841400393827180	0.00851112331217863	0.00847826447366767	0.00765238953860261	0.00695284803740917	0.00784231840574677	0.00769576496796318	0.00794545399081186	0.00868905708601137	0.00812082395068467	0.00934494599045676	0.00818254427802246	0.00894550745375468	0.00736492543425452	0.00608899205307677
Metabolism	Lipid Metabolism	Ether lipid metabolism ko00565	0.00013857731333299	0.00011036685654548	0.00014087595150264	0.00012909748665086	0.00011878221468527	0.00007440127859205	0.00010249542621033	0.00010643213335065	0.00016799805421306	0.00020817555434953	0.00014148084911334	0.00018956905331951	0.00013409254345899	0.00016843042255657	0.00018993360635166	0.00000917811083191
Metabolism	Lipid Metabolism	Arachidonic acid metabolism ko00590	0.00041504156143326	0.00055774569148190	0.00055382763197224	0.00046086134394020	0.00049764449460051	0.00061723276436232	0.00051570882738934	0.00060777754829155	0.00069616196402568	0.00060544399167215	0.00043241570383024	0.00068639940725706	0.00051570197253036	0.00048104281875934	0.00081139724943645	0.00060275183895126
Metabolism	Lipid Metabolism	Linoleic acid metabolism ko00591	0.00185467240445557	0.00219876466304571	0.00219050357885712	0.00202129217517542	0.00268233039269262	0.00322132444762103	0.00259179328296247	0.00232748591332944	0.00262549797861592	0.00198448612186126	0.00189058994114983	0.00182497486763251	0.00169472954478528	0.00249528456576662	0.00327899462637798	0.00382963076907075
Metabolism	Lipid Metabolism	alpha-Linolenic acid metabolism ko00592	0.00015386655961272	0.00026356668627493	0.00026109580205471	0.00018955822460748	0.00023430836439316	0.00020934088777779	0.00033794038478460	0.00016168314739070	0.00032611880835189	0.00025704003047850	0.00019938990666231	0.00027617197690256	0.00026732287128687	0.00020033585230453	0.00016714490404974	0.00015721781672422
Metabolism	Lipid Metabolism	Sphingolipid metabolism ko00600	0.00135028143481150	0.00220843058371660	0.00246801441166619	0.00223670955669077	0.00222189974711925	0.00201210962932438	0.00393367535655143	0.00154382865361873	0.00300496491643922	0.00110326106605305	0.00235040806566604	0.00166723391591154	0.00137526388037186	0.00113311175580080	0.00406319129955318	0.00224916302078147
Metabolism	Glycan Biosynthesis and Metabolism	Glycosphingolipid biosynthesis - lacto and neolacto series ko00601	0.00011374707205852	0.00010955542871063	0.00010288149995986	0.00010212229487157	0.00010117202473384	0.00003966173327952	0.00009995490310388	0.00004575834576469	0.00010297719806773	0.00010678185515086	0.00010943049106191	0.00009805653242917	0.00006082288529689	0.00009580173247973	0.00006299237290495	0.00000601200261537
Metabolism	Glycan Biosynthesis and Metabolism	Glycosphingolipid biosynthesis - globo series ko00603	0.00018306076607496	0.00031309652483421	0.00025213215270895	0.00027654762387164	0.00023264214934049	0.00010653080735658	0.00047910947709226	0.00014873839629960	0.00046530405814294	0.00013660908346591	0.00022330431902877	0.00025899523059264	0.00022074103930305	0.00036694424161109	0.00071566914742643	0.00002183670726459
Metabolism	Glycan Biosynthesis and Metabolism	Glycosphingolipid biosynthesis - ganglio series ko00604	0.00008934172115059	0.00018118361847463	0.00016155061113209	0.00013986041708572	0.00014171033907152	0.00005854190480979	0.00028287379204155	0.00005779697078198	0.00026391432344357	0.00007593517942589	0.00012564585522320	0.00014580958601611	0.00016503258391817	0.00017651325270682	0.00036024786253995	0.00001032989298334
Metabolism	Carbohydrate Metabolism	Pyruvate metabolism ko00620	0.01353691438050410	0.01237692791974130	0.01294912031830210	0.01345741748873300	0.01280066737348920	0.01244131893949180	0.01314422349108430	0.01295276663742890	0.01285797468870550	0.01367294864352900	0.01265044856670530	0.01300380113710900	0.01278615971240770	0.01195767638572620	0.01210115303712820	0.01188203008963810
Metabolism	Xenobiotics Biodegradation and Metabolism	Dioxin degradation ko00621	0.00057993430364902	0.00026896912437640	0.00035827695155470	0.00049727241698583	0.00031569576793987	0.00031371231820585	0.00029232162574042	0.00040599551114335	0.00028443562930539	0.00047940077830881	0.00036338645443119	0.00043150787779883	0.00025822666836324	0.00037428107821109	0.00026854143524417	0.00027896433725355
Metabolism	Xenobiotics Biodegradation and Metabolism	Xylene degradation ko00622	0.00063770770807607	0.00032514367369869	0.00039646738497044	0.00053758562523238	0.00034729008621094	0.00036017947019512	0.00031845960243627	0.00044925744107956	0.00032673381989895	0.00056633936370896	0.00040412607380820	0.00058243375361266	0.00026675403010925	0.00048202060925894	0.00028516178441369	0.00033123711821186
Metabolism	Xenobiotics Biodegradation and Metabolism	Toluene degradation ko00623	0.00139447559590675	0.00111743559489262	0.00123002941457189	0.00131614788014474	0.00109596450236982	0.00102321135526309	0.00113710097652122	0.00113426162263221	0.00116685648597857	0.00139123233667716	0.00140107569424926	0.00123391979111142	0.00096916323100352	0.00100499811886480	0.00108761386520395	0.00093144045028178
Metabolism	Xenobiotics Biodegradation and Metabolism	Polycyclic aromatic hydrocarbon degradation ko00624	0.00258004236425366	0.00218062584897642	0.00242984902543113	0.00247851172943751	0.00236951385550202	0.00220696634532249	0.00217003097153235	0.00231453919525794	0.00216210815339476	0.00221226841094151	0.00238478048568219	0.00203978976101342	0.00185296892877126	0.00225977292259634	0.00215909742340982	0.00229998780631055
Metabolism	Xenobiotics Biodegradation and Metabolism	Chloroalkane and chloroalkene degradation ko00625	0.00362102733236513	0.00269652405186043	0.00310236659724769	0.00358701872702179	0.00320084374354276	0.00344924023150044	0.00325496085996043	0.00357997477967665	0.00311405814285181	0.00295713759588905	0.00313547976658759	0.00306299775409733	0.00232827920713357	0.00287951580703454	0.00332374923632629	0.00371219731404959
Metabolism	Xenobiotics Biodegradation and Metabolism	Naphthalene degradation ko00626	0.00222080925334441	0.00131342077707147	0.00168473175795989	0.00207681708434975	0.00159763308566869	0.00163094572491030	0.00156755223792075	0.00189792588306575	0.00153913108127039	0.00209534318496523	0.00163683365445107	0.00175121588036656	0.00122196526892734	0.00153475035887272	0.00138764744638677	0.00160694225584337
Metabolism	Xenobiotics Biodegradation and Metabolism	Aminobenzoate degradation ko00627	0.00487437201395736	0.00354647333175541	0.00403994497440317	0.00480810081991570	0.00361754791036170	0.00385197137626387	0.00398736174571715	0.00462840341346364	0.00399747329332919	0.00431956030341406	0.00438318373869352	0.00436575219637516	0.00318436463399649	0.00319973907663113	0.00430999060352715	0.00378097281564567
Metabolism	Carbohydrate Metabolism	Glyoxylate and dicarboxylate metabolism ko00630	0.01342774953750720	0.00959496638822568	0.01113307685996840	0.01341214290592430	0.01005052258849450	0.00883869077727789	0.01073945289844360	0.01288274420460080	0.01016193189317750	0.01256230792295580	0.01166609870995650	0.01226876009940560	0.01169481037633220	0.00976584781676407	0.00934168570124075	0.00747387038620616
Metabolism	Xenobiotics Biodegradation and Metabolism	Nitrotoluene degradation ko00633	0.00147108090212412	0.00159457964582049	0.00156050370903347	0.00172008536362444	0.00162571247404964	0.00112554938921690	0.00197332917394480	0.00176903358622081	0.00218800652880503	0.00144488980498204	0.00160780818702401	0.00176782315253127	0.00211493617785189	0.00149562077342374	0.00296765516120759	0.00085696832705054
Metabolism	Carbohydrate Metabolism	Propanoate metabolism ko00640	0.00569735503566676	0.00557759096258279	0.00551244704398601	0.00564839171389710	0.00536255162147042	0.00588006016648736	0.00506297828357976	0.00615340106128680	0.00520426924161864	0.00629695990798095	0.00558844466820722	0.00599822294954964	0.00531366487247601	0.00506875381641341	0.00513758539936170	0.00604954710512557
Metabolism	Xenobiotics Biodegradation and Metabolism	Ethylbenzene degradation ko00642	0.00123922391962745	0.00120053126040842	0.00118403684357313	0.00122463470680619	0.00120471853444374	0.00131654476441725	0.00133633825847696	0.00114363784965457	0.00113047110776610	0.00115628282885934	0.00119914206309389	0.00125608271489350	0.00108307889629084	0.00112383700226425	0.00098888134514510	0.00145138358741972
Metabolism	Xenobiotics Biodegradation and Metabolism	Styrene degradation ko00643	0.00126354499473391	0.00117873952696435	0.00121226981086203	0.00136294136534650	0.00115707621996823	0.00119755510237704	0.00145364672821499	0.00133649848863425	0.00130986925331084	0.00116412250936882	0.00106466341211739	0.00123226451485157	0.00096589751963070	0.00081370860612357	0.00101114750917835	0.00123006733812581
Metabolism	Carbohydrate Metabolism	Butanoate metabolism ko00650	0.00942589127435001	0.00762103377907887	0.00830425854291978	0.00915797563091313	0.00759710417577605	0.00781685375317758	0.00763548724126658	0.00886276391402344	0.00744477511949675	0.00836632927422187	0.00814233625302232	0.00792679761504869	0.00677281241319301	0.00726175459695828	0.00785615303342406	0.00772744453779045
Metabolism	Carbohydrate Metabolism	C5-Branched dibasic acid metabolism ko00660	0.00162298158606938	0.00141347135261802	0.00159185950470236	0.00172489360177040	0.00146670726624309	0.00132493685997747	0.00171067392110432	0.00167542338731024	0.00154782451555005	0.00173887879761177	0.00215204019415962	0.00156816861684456	0.00184007479677722	0.00139140661514872	0.00135531415270948	0.00121145942902350
Metabolism	Metabolism of Cofactors and Vitamins	One carbon pool by folate ko00670	0.00470026674154575	0.00510414806578948	0.00501182229924047	0.00475260982307844	0.00513980396552526	0.00565804297091221	0.00499269188885812	0.00512786019934876	0.00479371195364753	0.00532595922597731	0.00463836512590715	0.00450704856918293	0.00573183670376545	0.00517479334011888	0.00436994141948557	0.00604788050361962
Metabolism	Energy Metabolism	Methane metabolism ko00680	0.01060419424852480	0.01052536516529030	0.01020888134312450	0.01081876737407230	0.01042289934615920	0.00975096843744597	0.00948378878419797	0.01222076907728070	0.01020713098415700	0.01078767287474130	0.01019323840296740	0.01030333061903490	0.01021736524331050	0.01215914871410820	0.00962441917089404	0.00924618982242225
Metabolism	Energy Metabolism	Carbon fixation in photosynthetic organisms ko00710	0.00476007227243451	0.00432588327346984	0.00434086028010020	0.00464170121352745	0.00425352998188565	0.00396705268362185	0.00431557127042578	0.00416406442207006	0.00378104954323149	0.00450929588388411	0.00461668292974205	0.00342039661649736	0.00460039934363384	0.00414537482748557	0.00348114044877956	0.00378058057736402
Metabolism	Energy Metabolism	Carbon fixation pathways in prokaryotes ko00720	0.00889073139646428	0.00962065332128856	0.00949388522215692	0.00919027757953158	0.00996571637917609	0.01099665454944200	0.00975281780848896	0.01022354352232630	0.00963530021999631	0.01009847950071440	0.00914133108180864	0.00825729255701825	0.00886658653653395	0.00955617867055559	0.00902167344110725	0.01202041287517670
Metabolism	Metabolism of Cofactors and Vitamins	Thiamine metabolism ko00730	0.00554835615647736	0.00553686537450946	0.00564988723077741	0.00568650461364279	0.00517710956430243	0.00445259443452776	0.00602287411766511	0.00508247308149793	0.00499867824311176	0.00553139888047759	0.00543812097213216	0.00527491086002982	0.00750393993495663	0.00661895313280628	0.00411730191342441	0.00382391638283788
Metabolism	Metabolism of Cofactors and Vitamins	Riboflavin metabolism ko00740	0.00379905807027803	0.00403092407405323	0.00385981483549588	0.00381258033992161	0.00409376308943377	0.00438104891059970	0.00413924393865855	0.00388792724241061	0.00392623531688160	0.00429301201842446	0.00394418373349440	0.00376708999638801	0.00471015696964069	0.00395993063273777	0.00358077456589787	0.00453728456813980
Metabolism	Metabolism of Cofactors and Vitamins	Vitamin B6 metabolism ko00750	0.00348053344694672	0.00332457483372720	0.00335498925200301	0.00346205492250400	0.00328540449694078	0.00319433266121302	0.00349245333413723	0.00315140519935943	0.00334063111064700	0.00339273387380541	0.00312621063095378	0.00343896848049946	0.00414206450464287	0.00326195681209558	0.00301569878116839	0.00300619270597733
Metabolism	Metabolism of Cofactors and Vitamins	Nicotinate and nicotinamide metabolism ko00760	0.00694174252744628	0.00777882077271273	0.00704909371435567	0.00644094197668192	0.00734178424600399	0.00846363339823470	0.00550270218086498	0.00758842967864118	0.00693134318945337	0.00804026333695133	0.00695428063287209	0.00706868423543320	0.00816853490066906	0.00799206312972083	0.00778354660444149	0.00848062477319417
Metabolism	Metabolism of Cofactors and Vitamins	Pantothenate and CoA biosynthesis ko00770	0.00645807152925004	0.00643465082760115	0.00694532352983847	0.00664089692855453	0.00660831710683794	0.00605986048623957	0.00696041566852930	0.00628023932184578	0.00669881312793208	0.00721556746063939	0.00660649166159601	0.00616791624826751	0.00793549881091333	0.00666551470570385	0.00567243733166104	0.00559729458071857
Metabolism	Metabolism of Cofactors and Vitamins	Biotin metabolism ko00780	0.00593522662636744	0.00883418770740185	0.00821318528544973	0.00657699750963602	0.00882924101712656	0.00866669389390948	0.00980860796739799	0.00629177650924815	0.01028334432361940	0.00733977391237507	0.00774594879894559	0.00684302904093334	0.00905841000654277	0.00671099041365697	0.01025188567083480	0.00863880033474295
Metabolism	Metabolism of Cofactors and Vitamins	Lipoic acid metabolism ko00785	0.00147884957372109	0.00201284168625476	0.00190928389403422	0.00151773262350624	0.00216315889085471	0.00324135253417760	0.00199384917928710	0.00206167733885916	0.00175332413731041	0.00208222485613580	0.00164358969216981	0.00140507711444266	0.00203749983532992	0.00139986207795001	0.00153662960800546	0.00396856698418487
Metabolism	Metabolism of Cofactors and Vitamins	Folate biosynthesis ko00790	0.00566568866522245	0.00692645296060616	0.00685769945965340	0.00594647288535852	0.00720477099270636	0.00832796409754804	0.00768701453412618	0.00633291020190392	0.00705071496104641	0.00699163015856694	0.00669775630920590	0.00617043882326676	0.00830800679362673	0.00610660293550219	0.00660815863322886	0.00904126936765758
Metabolism	Xenobiotics Biodegradation and Metabolism	Atrazine degradation ko00791	0.00110857561713764	0.00076238032757928	0.00077147143424692	0.00104930796914833	0.00068502487546657	0.00061674700233617	0.00064999721086006	0.00111550993118954	0.00070631298040120	0.00085856365572643	0.00079100663112674	0.00141992006172815	0.00084256325723375	0.00084262276140516	0.00065635299694469	0.00038125063986851
Metabolism	Metabolism of Cofactors and Vitamins	Retinol metabolism ko00830	0.00067153413043434	0.00075307657105951	0.00075198619944041	0.00071732432690579	0.00100662722035243	0.00153535601589004	0.00100619478285921	0.00096457590061186	0.00080230454679463	0.00080699701299274	0.00066641709991367	0.00063560556255863	0.00064794224640598	0.00082805676420151	0.00068971311408799	0.00197586472857263
Metabolism	Metabolism of Cofactors and Vitamins	Porphyrin and chlorophyll metabolism ko00860	0.01899803556125550	0.01644960264059220	0.01729186768225720	0.01904951050961630	0.01746403661729940	0.01637575271855670	0.01496978729852750	0.02134597517950470	0.01570697686883770	0.01690310566162830	0.01874452179354010	0.01668980225152270	0.01989785955719320	0.01768626090053250	0.01494837685190450	0.01566235280429510
Metabolism	Metabolism of Terpenoids and Polyketides	Terpenoid backbone biosynthesis ko00900	0.00692632830563308	0.00823387257799477	0.00785928647468280	0.00714007563371691	0.00777775881206964	0.00765425925201601	0.00760753511631688	0.00752827361725374	0.00740663838564558	0.00853338762873571	0.00742313434690067	0.00672256265929560	0.00937797511030694	0.00958715434339174	0.00609194330384630	0.00751774211957624
Metabolism	Biosynthesis of Other Secondary Metabolites	Indole alkaloid biosynthesis ko00901	0.00004438853968687	0.00003058908777166	0.00003207184327061	0.00004337241778055	0.00003003028744550	0.00002463095031983	0.00003483517893043	0.00002926604638560	0.00004504511624927	0.00001975498560688	0.00004955955323026	0.00008132859041083	0.00002562296937173	0.00001747342775430	0.00004541157902554	0.00000647211184450
Metabolism	Metabolism of Terpenoids and Polyketides	Monoterpenoid biosynthesis ko00902	0.00008797033675681	0.00001569951669273	0.00004660950670188	0.00007828496615042	0.00002238294631930	0.00001279290799448	0.00003981813023075	0.00004149772329232	0.00003726679799365	0.00002782039673894	0.00005632923763734	0.00003253278029694	0.00001488201153646	0.00001928969145170	0.00000955293764845	0.00000201446180609
Metabolism	Metabolism of Terpenoids and Polyketides	Limonene and pinene degradation ko00903	0.00278550483155862	0.00246283378138936	0.00267876239086554	0.00275535688714664	0.00265328941061607	0.00294524207768205	0.00278937830564549	0.00267063809274113	0.00260966419027109	0.00259717876392167	0.00247483457862709	0.00272697792380920	0.00228500207719544	0.00222866445564396	0.00234590706271697	0.00319552122898069
Metabolism	Metabolism of Terpenoids and Polyketides	Carotenoid biosynthesis ko00906	0.00160263887107102	0.00223381607419091	0.00249132654758569	0.00207112213021367	0.00282200944898528	0.00351800959426095	0.00287139293350358	0.00280791515075090	0.00277302952566124	0.00221282948756218	0.00208975986898321	0.00146423605339828	0.00201156784510189	0.00206697530873055	0.00285820688375130	0.00419583616920636
Metabolism	Metabolism of Terpenoids and Polyketides	Zeatin biosynthesis ko00908	0.00063254262469716	0.00079470015722499	0.00077792536937087	0.00063571100909052	0.00075885587401558	0.00085440744976061	0.00071653161590184	0.00068830699735764	0.00067386933290885	0.00080219595094055	0.00062716632892487	0.00057069765064624	0.00090280870878755	0.00072856193642038	0.00061467716404762	0.00093996786457441
Metabolism	Metabolism of Terpenoids and Polyketides	Sesquiterpenoid and triterpenoid biosynthesis ko00909	0.00015430291721065	0.00018718419398092	0.00023252462477267	0.00012552448107455	0.00032471489226341	0.00012167727717232	0.00011848296139507	0.00012815022758092	0.00011622675614096	0.00027346468375991	0.00062830599614232	0.00008580015453932	0.00008835840974596	0.00060762633395289	0.00024557900984887	0.00012140567499046
Metabolism	Energy Metabolism	Nitrogen metabolism ko00910	0.02014821845124560	0.01906902180564810	0.01924437630411350	0.02034722540628820	0.01850573821087760	0.01548934150832940	0.01956696785325050	0.01869799094794480	0.01938860622227920	0.01960805658625860	0.02128332619681330	0.02026416213670720	0.02130462918462650	0.01872063369967970	0.01983848121364220	0.01331250701141960
Metabolism	Energy Metabolism	Sulfur metabolism ko00920	0.00506445544613108	0.00569807708394146	0.00493446607891153	0.00512972758836680	0.00516018553422272	0.00529172971289555	0.00581457560374508	0.00492449517005216	0.00534763024327793	0.00539059418497174	0.00656640181203143	0.00601785558781777	0.00575102340509203	0.00471510485730444	0.00507258519097127	0.00528730196920505
Metabolism	Xenobiotics Biodegradation and Metabolism	Caprolactam degradation ko00930	0.00139695881467429	0.00101919228774319	0.00120353728238472	0.00141241712587707	0.00104336057259626	0.00081636232829747	0.00119988489002263	0.00115945424119409	0.00135372260990123	0.00105922888767573	0.00125002744426302	0.00143453496951876	0.00084054407678218	0.00111704230238508	0.00166208767144136	0.00057252363474785
Metabolism	Biosynthesis of Other Secondary Metabolites	Phenylpropanoid biosynthesis ko00940	0.00078639206038948	0.00145669038735020	0.00119654386848429	0.00090393258338527	0.00128772361348800	0.00146820625447569	0.00132409876986481	0.00113105613368996	0.00163435752899893	0.00092296601871454	0.00094843658027951	0.00108279995307354	0.00135754320839364	0.00108950078855788	0.00191879361495044	0.00156319309554711
Metabolism	Biosynthesis of Other Secondary Metabolites	Flavonoid biosynthesis ko00941	0.00001686452824874	0.00004028614784621	0.00003578155977104	0.00002222814823337	0.00004305024989862	0.00005818551682659	0.00004641368890689	0.00002916995951204	0.00004543435062117	0.00004058770785079	0.00002870151830715	0.00002366439162757	0.00003571246581480	0.00003388986724730	0.00004137847024892	0.00006818131380937
Metabolism	Biosynthesis of Other Secondary Metabolites	Isoflavonoid biosynthesis ko00943	0.00001405247116208	0.00000755183799939	0.00000980983430689	0.00002542840580261	0.00000761983691202	0.00000348299453387	0.00003053673793939	0.00001920872369036	0.00001506861299401	0.00000181423623970	0.00001276633718374	0.00001497210889976	0.00000087938777944	0.00000453868258230	0.00000507825630063	0.00000102081409482
Metabolism	Biosynthesis of Other Secondary Metabolites	Flavone and flavonol biosynthesis ko00944	0.00002004031593263	0.00004692910405682	0.00004249397666695	0.00003204520005733	0.00004502115735501	0.00002358337264667	0.00006924586388319	0.00001465970404811	0.00008699875745214	0.00001852129958640	0.00003298118382547	0.00003219923566300	0.00005232363897875	0.00002649344848754	0.00015987570723909	0.00001196264014545
Metabolism	Biosynthesis of Other Secondary Metabolites	Stilbenoid diarylheptanoid and gingerol biosynthesis ko00945	0.00027023911256392	0.00017009578946573	0.00022940750430292	0.00026175875686544	0.00020556271728665	0.00019597328127866	0.00020213797627786	0.00024939673669152	0.00021970985082875	0.00021660644493762	0.00026273373686215	0.00023416443568565	0.00017810803411634	0.00018936802722674	0.00020822441570822	0.00018872027126175
Metabolism	Biosynthesis of Other Secondary Metabolites	Isoquinoline alkaloid biosynthesis ko00950	0.00027294337102747	0.00029242968257537	0.00027818353629030	0.00027919243501406	0.00031773285098892	0.00041820391107611	0.00030037416782777	0.00033989463094338	0.00031391715768049	0.00031087081267382	0.00024347973568568	0.00027184125368593	0.00027628651919574	0.00031070391529847	0.00038011216570577	0.00048606026991967
Metabolism	Biosynthesis of Other Secondary Metabolites	Tropane piperidine and pyridine alkaloid biosynthesis ko00960	0.00153977510372868	0.00110919685385428	0.00115001066246841	0.00139480286135954	0.00107751009961087	0.00097420147738947	0.00093467437099486	0.00118410743915813	0.00102538798602390	0.00127375638029565	0.00134896069994077	0.00110953980360314	0.00085460070114262	0.00124451980750418	0.00132456820653752	0.00091904889315261
Metabolism	Biosynthesis of Other Secondary Metabolites	Betalain biosynthesis ko00965	0.00002906062415560	0.00002795523359968	0.00002721893841580	0.00003310570279543	0.00003502824068712	0.00001996591494384	0.00004842836805116	0.00001949056544906	0.00005305750050181	0.00002345131423234	0.00004078078088388	0.00003074623623665	0.00003000157340496	0.00001836298604651	0.00008190019598516	0.00000652582167780
Genetic Information Processing	Translation	Aminoacyl-tRNA biosynthesis ko00970	0.02869336822916070	0.03418470768599390	0.03489759684526200	0.03029559687371900	0.03255653172261270	0.03403406304500890	0.03618082969755630	0.03001602265613400	0.03135728660906120	0.03339194796267880	0.02961321593189160	0.02677180086027090	0.03997868706189630	0.03173816090255990	0.02702296964360480	0.03529230228458500
Metabolism	Xenobiotics Biodegradation and Metabolism	Metabolism of xenobiotics by cytochrome P450 ko00980	0.00132734247366731	0.00053390311030359	0.00078222608649081	0.00115745266858259	0.00063211441727252	0.00048954082348722	0.00056139348445615	0.00090815368662502	0.00065628968366601	0.00085051891396742	0.00096448153320447	0.00094071394928035	0.00054734975950061	0.00078497820373247	0.00056945568104411	0.00033591128311032
Metabolism	Xenobiotics Biodegradation and Metabolism	Drug metabolism - cytochrome P450 ko00982	0.00141186289659300	0.00059307650674966	0.00086949520340660	0.00127959129234189	0.00069875798116005	0.00053301260475446	0.00064447370279071	0.00109452729234750	0.00077990530318308	0.00091545970538841	0.00102240425711996	0.00102037424485958	0.00063188629727557	0.00078175747378298	0.00075912331713456	0.00035405385774299
Metabolism	Xenobiotics Biodegradation and Metabolism	Drug metabolism - other enzymes ko00983	0.00263396141105242	0.00337802940250500	0.00313213457791060	0.00282515596492943	0.00312866665940239	0.00331877892862424	0.00326488253034497	0.00306283395609421	0.00324439344226810	0.00304010918480170	0.00297898267087526	0.00265706924751968	0.00325490572008428	0.00329257263732176	0.00288947804256594	0.00347124917662291
Metabolism	Xenobiotics Biodegradation and Metabolism	Steroid degradation ko00984	0.00088168784622725	0.00089783467345532	0.00086057502188177	0.00081776389176741	0.00116102813885905	0.00202426094399516	0.00092070588755250	0.00126157944410958	0.00113023126670688	0.00112123581371170	0.00080671060895937	0.00089003071085425	0.00060080682987323	0.00066619166284922	0.00092412664934977	0.00260522567251876
Metabolism	Lipid Metabolism	Biosynthesis of unsaturated fatty acids ko01040	0.00286153085011225	0.00279600795656061	0.00292547918787824	0.00282638955323000	0.00294562362851746	0.00321741118859174	0.00306928540102886	0.00270310729847798	0.00309532878708049	0.00288629384826911	0.00288112260873118	0.00315814444058755	0.00254422629248877	0.00221291548599510	0.00303916065591537	0.00334381507868664
Metabolism	Metabolism of Terpenoids and Polyketides	Biosynthesis of ansamycins ko01051	0.00117933502043195	0.00122723691659854	0.00120595601391693	0.00116557232070951	0.00131313739346620	0.00126285505348768	0.00122107174955209	0.00114360847621316	0.00138057574758977	0.00123240690215188	0.00114937295013080	0.00119923603380295	0.00120275575829333	0.00120332381968876	0.00096582995916750	0.00127393704197050
Metabolism	Metabolism of Terpenoids and Polyketides	Biosynthesis of siderophore group nonribosomal peptides ko01053	0.00196039840124743	0.00151605542377866	0.00130331750114424	0.00149878792314789	0.00154002419213318	0.00115666219155617	0.00103082386499652	0.00121224171775122	0.00157798915769385	0.00176344196810340	0.00210842959656630	0.00367937544412485	0.00151626532793585	0.00142761899777976	0.00104757423998492	0.00078995283927718
Metabolism	Metabolism of Terpenoids and Polyketides	Nonribosomal peptide structures ko01054	0.00198638786993184	0.00275321872652584	0.00161151646622662	0.00117178726516140	0.00241205300616182	0.00140342521771018	0.00082228923617674	0.00115493307468069	0.00283354104489547	0.00252384950965792	0.00458441777429018	0.00686988328988167	0.00257129439972455	0.00317842197676171	0.00135963190491736	0.00036827318116606
Metabolism	Metabolism of Terpenoids and Polyketides	Biosynthesis of vancomycin group antibiotics ko01055	0.00048788113957292	0.00071354888129071	0.00067460992782651	0.00054866145379740	0.00075444346294960	0.00080600486493683	0.00080981658081752	0.00058156425004752	0.00072044494075499	0.00062652880738321	0.00069027067388135	0.00048724184330643	0.00061225192396034	0.00066114463031328	0.00058419425305827	0.00093226076873808
Metabolism	Metabolism of Terpenoids and Polyketides	Biosynthesis of type II polyketide backbone ko01056	0.00008514799902872	0.00009387599203963	0.00008047702910022	0.00008933632061982	0.00014082530796916	0.00022391080951720	0.00011718160175605	0.00014281423868356	0.00009564866919230	0.00010013167286283	0.00016279611368120	0.00007675979854678	0.00007784715303474	0.00006932719453115	0.00011193031749593	0.00030611734431725
Metabolism	Metabolism of Terpenoids and Polyketides	Biosynthesis of type II polyketide products ko01057	0.00023580703143559	0.00018638536190435	0.00022831457180894	0.00024372969194390	0.00020037337128807	0.00024398496395131	0.00018966569668061	0.00029542032958100	0.00021566001591771	0.00021807868706877	0.00019076114087689	0.00026384279675049	0.00020338665296090	0.00015260623704386	0.00018789739294988	0.00022891045227105
Environmental Information Processing	Membrane Transport	ABC transporters ko02010	0.10399782882763500	0.05049857706815330	0.06606136506751220	0.09590896017042990	0.06308483207657140	0.05140579309480620	0.05134813731183230	0.09181623193035240	0.04839166507594560	0.06943661503096990	0.06788014352377160	0.07112462292684120	0.04966263112213900	0.07090571156185140	0.04682500663653250	0.04442137939764330
Environmental Information Processing	Signal Transduction	Two-component system ko02020	0.06689864230710500	0.07562979212858120	0.06758894646582470	0.06329519967565820	0.07588260212803770	0.07632805924274990	0.06133718806550850	0.07223618134033020	0.07816072460154010	0.07498078532461260	0.07950418197025590	0.09171968175376980	0.06617242891510260	0.07975721533600280	0.08748626380002050	0.07752207932892860
Cellular Processes	Cell Motility	Bacterial chemotaxis ko02030	0.00968333592744461	0.01031080277488280	0.00849873267769142	0.00851840545878790	0.00828263979064082	0.00713671477090715	0.00647531151277222	0.00916246309045082	0.00903132664272494	0.00932820764817876	0.01025145073404310	0.01567973968950050	0.00812281971412777	0.01273587411793440	0.00696326111642556	0.00612556628983084
Cellular Processes	Cell Motility	Flagellar assembly ko02040	0.00998345675605636	0.00860379659209841	0.00729400875408759	0.00840454759047465	0.00532135176041720	0.00396468047187681	0.00369693255894343	0.00780426951884688	0.00461077856309186	0.00737098577525210	0.01484789211390720	0.01153405735605620	0.00560171972094133	0.01142705066591910	0.00425810440060943	0.00221371024072229
Environmental Information Processing	Membrane Transport	Phosphotransferase system (PTS) ko02060	0.00169894097152391	0.00123099398172473	0.00127569098194204	0.00136087159712349	0.00084173357376488	0.00118020316879124	0.00055310900697488	0.00190381274107557	0.00091397122112179	0.00150689942017064	0.00116581267039198	0.00273622835178114	0.00106462962729058	0.00228698845104700	0.00059373321127390	0.00053831545625244
Genetic Information Processing	Translation	Ribosome biogenesis in eukaryotes ko03008	0.00060147833113396	0.00083919598281451	0.00067531633024660	0.00055255342282066	0.00066503308288973	0.00074970544611390	0.00066560977947979	0.00056817390371014	0.00072175948494280	0.00090662980454218	0.00062505572719830	0.00092210603551149	0.00107986719788740	0.00074675816401387	0.00061188880465872	0.00068487939233795
Genetic Information Processing	Translation	Ribosome ko03010	0.01697783407724480	0.02050512200280940	0.02023373570243330	0.01729202641009770	0.01887679657708100	0.01988760497219800	0.01943337391282670	0.01734959226667730	0.01759610947724330	0.01937980499036250	0.01842444956809360	0.01503185518390460	0.02266793536627110	0.01880850760726240	0.01621563292252110	0.02052572801716600
Genetic Information Processing	Translation	RNA transport ko03013	0.00114179114836607	0.00210230728586250	0.00168767900659979	0.00118935577009492	0.00205752728314782	0.00217266781424293	0.00176411613917818	0.00154117413641437	0.00188491757154990	0.00188953399832749	0.00191273215403281	0.00174031648989299	0.00191257669204608	0.00242492161570922	0.00201683905749779	0.00241320889959751
Genetic Information Processing	Translation	mRNA surveillance pathway ko03015	0.00000289441908386	0.00001517120033003	0.00001653756775309	0.00000384967081212	0.00001842962972326	0.00000857513786555	0.00000619013882034	0.00000383421239618	0.00002913440972706	0.00001267002622732	0.00000833402041662	0.00001187410696904	0.00000367275083591	0.00002849656131614	0.00003043747634975	0.00000101507113565
Genetic Information Processing	Folding Sorting and Degradation	RNA degradation ko03018	0.01350169888957010	0.01762777976655160	0.01698644638240800	0.01449047587502310	0.01749214215103930	0.01902801714353220	0.01823816013975570	0.01553456776172910	0.01770608394980710	0.01606543537532830	0.01435107949965640	0.01433932835540680	0.01853598479901080	0.01605130325875380	0.01765256987241300	0.02075033451570960
Genetic Information Processing	Transcription	RNA polymerase ko03020	0.00195262197059940	0.00228384814012849	0.00233258725789825	0.00198116261579335	0.00216679759397138	0.00235368700969974	0.00221038266968656	0.00202626570263422	0.00199742178377205	0.00236121818770379	0.00192117472045235	0.00177850496766787	0.00273816566177933	0.00214318694505408	0.00177289929030995	0.00246164451728084
Genetic Information Processing	Transcription	Basal transcription factors ko03022	0.00003287437326826	0.00008188796779119	0.00006147771352197	0.00002360232391444	0.00003240983735931	0.00002769739002108	0.00003814270721896	0.00003152437498011	0.00005050232883180	0.00011479891652715	0.00003336136187708	0.00020997794835517	0.00005677579016332	0.00029100244570825	0.00003675068514496	0.00001260423181042
Genetic Information Processing	Replication and Repair	DNA replication ko03030	0.00566666877805780	0.00698959653973003	0.00686574146730477	0.00579056861812111	0.00668134668128693	0.00751188043170705	0.00671777396698165	0.00613569979375173	0.00599220117375818	0.00662552385487836	0.00601805896681551	0.00510027583911791	0.00715892710371600	0.00626461439615990	0.00544329980576459	0.00818224544290581
Genetic Information Processing	Transcription	Spliceosome ko03040	0.00000575404761700	0.00001876911176066	0.00000064466479298	0.00000046334768954	0.00003024241581486	0.00010672189846949	0.00000571913890834	0.00003737333965996	0.00000033083523771	0.00002508430560381	0.00000028907041478	0.00000002562162847	0.00000319653378318	0.00001863345401235	0.00000633709210587	0.00014645607570148
Genetic Information Processing	Folding Sorting and Degradation	Proteasome ko03050	0.00006116690898366	0.00008056542956050	0.00007520608758478	0.00003992677687940	0.00025605673659372	0.00017279646704333	0.00003186083509887	0.00005586881085026	0.00012697870071661	0.00005720142720758	0.00078184424831897	0.00007595467950329	0.00005662950708498	0.00012649630573916	0.00029270524042081	0.00010695957793952
Genetic Information Processing	Folding Sorting and Degradation	Protein export ko03060	0.00601090404531789	0.00742670410186003	0.00732992779590096	0.00616949354637750	0.00709396530449259	0.00767987725364701	0.00728543536555805	0.00630001504854166	0.00663795466281902	0.00703483939700773	0.00671177251877475	0.00564508734415048	0.00830218706626215	0.00688630288418956	0.00614995768218922	0.00822229763958708
Environmental Information Processing	Membrane Transport	Bacterial secretion system ko03070	0.01791348792573440	0.01376860257124560	0.01548812610026460	0.01493495077527570	0.01351663089402130	0.01043311233462650	0.01040489070820830	0.01147262212561400	0.01263440089952840	0.01590236491318760	0.01707339809210490	0.02095485480399510	0.01381845090076930	0.01440418373087110	0.01307509722875200	0.00832193994302725
Organismal Systems	Endocrine System	PPAR signaling pathway ko03320	0.00133722110459314	0.00148244398695599	0.00151736436284174	0.00139754592324776	0.00130039203863710	0.00111161999854335	0.00131634493405158	0.00143221390227762	0.00173382590411265	0.00157639976806079	0.00152946529242370	0.00166041418891656	0.00115816993402293	0.00176551612993258	0.00167008749586794	0.00079657708070803
Genetic Information Processing	Replication and Repair	Base excision repair ko03410	0.00612831202879171	0.00633209295647164	0.00632456226403828	0.00577121161161845	0.00600439214451851	0.00648412947709117	0.00544977178733553	0.00581306709480588	0.00543472587828781	0.00634960960657372	0.00611174699708342	0.00564642221732250	0.00637509614392671	0.00601273197620425	0.00486230218388293	0.00667365389308863
Genetic Information Processing	Replication and Repair	Nucleotide excision repair ko03420	0.00968862727545857	0.01292988364858950	0.01251468788038510	0.01003775859399810	0.01208687829550170	0.01283059476807740	0.01217477700557960	0.01029264873288050	0.01180386732581430	0.01196312490343200	0.01065867128335900	0.00937858742507197	0.01320680458253940	0.01187708286363810	0.01084159514130040	0.01332664654110760
Genetic Information Processing	Replication and Repair	Mismatch repair ko03430	0.00930030786705401	0.01152728272740840	0.01112611773182310	0.00937363511163456	0.01090403229007680	0.01169207440514390	0.01084510002499020	0.00968475136698003	0.01046571668870980	0.01052052681773260	0.01046430074943410	0.00889280256862589	0.01127827081563880	0.01153170303240300	0.00971448734907814	0.01239981888579970
Genetic Information Processing	Replication and Repair	Homologous recombination ko03440	0.01094312420127740	0.01443933018276130	0.01355249098402600	0.01110006946477160	0.01371663897228900	0.01552746687168010	0.01348799783119620	0.01218126583350690	0.01336156426427860	0.01359714337613050	0.01193869692888340	0.01220855844076600	0.01390013999140450	0.01468051545366410	0.01273507853566670	0.01677593724589270
Genetic Information Processing	Replication and Repair	Non-homologous end-joining ko03450	0.00070068445983221	0.00033813195940533	0.00049769047537490	0.00056137113499936	0.00043423555282063	0.00037231107361695	0.00028673317221051	0.00038390762570697	0.00030799340396759	0.00039483587926417	0.00046498138429089	0.00037013042431600	0.00039268388272555	0.00032813512083725	0.00020021552110837	0.00030485440581695
Genetic Information Processing	Replication and Repair	Fanconi anemia pathway ko03460	0.00000832187184976	0.00002653621354456	0.00002322032962334	0.00001174005165874	0.00001972898665281	0.00001627772756256	0.00002561099562117	0.00001079915064224	0.00003828204844438	0.00002766522347657	0.00001419108854034	0.00003110213568258	0.00003252274708868	0.00002905975172330	0.00001221509232869	0.00000084842720977
Environmental Information Processing	Signal Transduction	MAPK signaling pathway - yeast ko04011	0.00063594224272294	0.00037271833281236	0.00047253313187153	0.00060991868033771	0.00043274299120135	0.00034527361521027	0.00051800239348107	0.00046096865631920	0.00046429964702875	0.00043447520102937	0.00049970006288387	0.00041316673983949	0.00039036870906958	0.00039777638255407	0.00046098148615960	0.00030255170992071
Environmental Information Processing	Signal Transduction	Calcium signaling pathway ko04020	0.00002206006433354	0.00004424922490420	0.00003395371233602	0.00001635650099208	0.00003270592933864	0.00005963187329261	0.00003210177428154	0.00002736478882984	0.00003457645840345	0.00002844906226186	0.00002540970475578	0.00005627084089403	0.00004303351356646	0.00001089662505669	0.00001678574248827	0.00007291601208101
Environmental Information Processing	Signal Transduction	NF-kappa B signaling pathway ko04064	0.00000219721578632	0.00000116415312924	0.00000460292618083	0.00000588656228482	0.00000090272954286	0.00000023495892567	0.00000093961816496	0.00001397680308418	0.00000157959094042	0.00000251711002327	0.00000248815802037	0.00000177918204103	0.00000268954139039	0.00000018722257911	0.00000025078361179	0.00000001422714608
Environmental Information Processing	Signal Transduction	Phosphatidylinositol signaling system ko04070	0.00083060296028231	0.00066763082105510	0.00074285165008865	0.00075727682332785	0.00072636370889942	0.00083987442345892	0.00060377121588164	0.00075482255696241	0.00057159490325254	0.00075348272557995	0.00069817513485634	0.00064982984979965	0.00071717157231913	0.00062820626734093	0.00052745085209047	0.00090578473024515
Environmental Information Processing	Signaling Molecules and Interaction	Neuroactive ligand-receptor interaction ko04080	0.00000414925252157	0.00001420022313217	0.00002516489308310	0.00000269168362186	0.00000147216449877	0.00000272075870795	0.00000115001509354	0.00000155432846781	0.00001502696014946	0.00000096606393951	0.00000188812663173	0.00000693094842453	0.00000085548701147	0.00000180047587129	0.00000186075974984	0.00000007134326482
Cellular Processes	Cell Growth and Death	Cell cycle - Caulobacter ko04112	0.01676554280696230	0.01627350112071860	0.01539709204873610	0.01538314826484980	0.01433169772362510	0.01356054184177340	0.01372490681263120	0.01356582421578680	0.01305345406856220	0.01490836309556150	0.01563131514297900	0.01609401773162720	0.01534804557888490	0.01630271061097740	0.01198555858475910	0.01303706136474030
Cellular Processes	Cell Growth and Death	Meiosis - yeast ko04113	0.00179052228245081	0.00162063741273065	0.00180185536511497	0.00193088303935406	0.00190084604283942	0.00149703818992845	0.00233327080511246	0.00134946874251014	0.00221146604040984	0.00131264981271591	0.00186869315069784	0.00143902971459480	0.00123635745609796	0.00216273936568635	0.00193018269784045	0.00133195928317261
Cellular Processes	Cell Growth and Death	p53 signaling pathway ko04115	0.00005982834576904	0.00007753444449432	0.00007842656220380	0.00007478562057093	0.00009748359128600	0.00010592182454466	0.00009668227478883	0.00009148451917939	0.00013893238053498	0.00005347304460127	0.00006013555964957	0.00003676709023464	0.00005932394374474	0.00003927894639380	0.00024729313454799	0.00012009876916521
Genetic Information Processing	Folding Sorting and Degradation	Sulfur relay system ko04122	0.00371911688116523	0.00416239715576738	0.00402164564053032	0.00369662813112107	0.00386934420929339	0.00335592153256427	0.00390495200936945	0.00346977680275134	0.00397200791787546	0.00411443135955757	0.00414656878464712	0.00464007655009917	0.00628815209323917	0.00479780045838808	0.00403478030496509	0.00280667312265372
Genetic Information Processing	Folding Sorting and Degradation	Protein processing in endoplasmic reticulum ko04141	0.00048672435093534	0.00086189383082143	0.00068959767617984	0.00049363580552057	0.00089806599443132	0.00117826674846128	0.00075201422851739	0.00066479161263086	0.00085411438141185	0.00073595196212327	0.00070367298223066	0.00054707090934324	0.00064335607591060	0.00071600704793115	0.00117382825077962	0.00143216609722447
Cellular Processes	Transport and Catabolism	Lysosome ko04142	0.00137507287918298	0.00253985873990803	0.00284022502050007	0.00260159874164409	0.00264754227074330	0.00166370315305573	0.00512123315114792	0.00113028384658402	0.00380128397964923	0.00090902147336570	0.00326924481630839	0.00190011680961284	0.00130704112138760	0.00087386875433821	0.00586277596688715	0.00153547689844775
Cellular Processes	Transport and Catabolism	Endocytosis ko04144	0.00003879127265196	0.00000925967804864	0.00002134209971046	0.00004157117426880	0.00001238406157026	0.00000663564189957	0.00001046943536278	0.00005665492425202	0.00001306949071615	0.00002679880445227	0.00002866227448187	0.00002659696348253	0.00001466746782755	0.00001199470285564	0.00000616905778157	0.00000066359298625
Cellular Processes	Transport and Catabolism	Peroxisome ko04146	0.00202816358203992	0.00235634632333374	0.00231984683505933	0.00218702946326183	0.00219075951629267	0.00232159702460967	0.00230925197530903	0.00246462268107904	0.00249650680885341	0.00234506011118231	0.00205055977305755	0.00230749086516064	0.00227213211795679	0.00222980393517504	0.00256692264452209	0.00224339046627564
Cellular Processes	Cell Growth and Death	Apoptosis ko04210	0.00035561682343182	0.00077898040614663	0.00069657202766949	0.00059077470532114	0.00072258055048667	0.00027058424702921	0.00113012525736478	0.00035328801062843	0.00120073206850417	0.00047863096068085	0.00060927512200113	0.00055908231329032	0.00056903150763625	0.00073299270351285	0.00141664358661199	0.00002987583100053
Organismal Systems	Circulatory System	Cardiac muscle contraction ko04260	0.00013205627424308	0.00009043726422276	0.00009636135215978	0.00010918345400336	0.00007019478097924	0.00004228118057693	0.00004745601413908	0.00009361956506709	0.00005648621755415	0.00013704897071460	0.00011807378750720	0.00013680187096192	0.00018062054589910	0.00010681754083402	0.00007753311836607	0.00001785702690272
Environmental Information Processing	Signal Transduction	Wnt signaling pathway ko04310	0.00000512401969093	0.00000208770423904	0.00000207018512616	0.00000383680060517	0.00000198682508825	0.00000091433496243	0.00000117795630321	0.00000200107064116	0.00000143815479166	0.00000234089108286	0.00000334797819708	0.00000330449009177	0.00000142681158394	0.00000369366385650	0.00000280183009775	0.00000073158352587
Environmental Information Processing	Signal Transduction	Notch signaling pathway ko04330	0.00000512401969093	0.00000208770423904	0.00000207018512616	0.00000383680060517	0.00000198682508825	0.00000091433496243	0.00000117795630321	0.00000200107064116	0.00000143815479166	0.00000234089108286	0.00000334797819708	0.00000330449009177	0.00000142681158394	0.00000369366385650	0.00000280183009775	0.00000073158352587
Environmental Information Processing	Signal Transduction	VEGF signaling pathway ko04370	0.00000219721578632	0.00000394760330592	0.00000462796027455	0.00000588656228482	0.00000090272954286	0.00000033164172400	0.00000093961816496	0.00001409726521669	0.00000159998524329	0.00000253338741616	0.00000248815802037	0.00000181312284743	0.00000280836911170	0.00000021387752090	0.00000029871626127	0.00000006397341748
Cellular Processes	Cell Communication	Focal adhesion ko04510	0.00001991147941262	0.00002871345559223	0.00002763733700170	0.00004024815589921	0.00003105772195839	0.00003373104237306	0.00009314864750356	0.00002083319643993	0.00004637513851952	0.00001735044894350	0.00002444324658472	0.00003231147543548	0.00002109242710552	0.00002772589694196	0.00001883211987065	0.00004045169323770
Environmental Information Processing	Signaling Molecules and Interaction	ECM-receptor interaction ko04512	0.00001991147941262	0.00002871345559223	0.00002763733700170	0.00004024815589921	0.00003105772195839	0.00003373104237306	0.00009314864750356	0.00002083319643993	0.00004637513851952	0.00001735044894350	0.00002444324658472	0.00003231147543548	0.00002109242710552	0.00002772589694196	0.00001883211987065	0.00004045169323770
Environmental Information Processing	Signaling Molecules and Interaction	Cell adhesion molecules (CAMs) ko04514	0.00000217515802666	0.00000546096675696	0.00000295189150744	0.00000038340096027	0.00000958592995940	0.00002698891708390	0.00000184543574299	0.00001088462779324	0.00000347488584961	0.00000751945957158	0.00000109935571217	0.00000204248115842	0.00000266533568126	0.00001504302954758	0.00000144257238729	0.00003959237892077
Organismal Systems	Immune System	Complement and coagulation cascades ko04610	0.00001936685810459	0.00002194031630103	0.00003422770176810	0.00003013086640160	0.00001073456079079	0.00000630746158130	0.00002000970232528	0.00004737979921945	0.00002695924733580	0.00001726800226825	0.00001577400497785	0.00002476014973081	0.00002211283035604	0.00000950905747440	0.00000642496880047	0.00000068324471720
Organismal Systems	Immune System	Antigen processing and presentation ko04612	0.00008728355013484	0.00020508867340656	0.00018842420546326	0.00011407866499245	0.00017475271215530	0.00020911843256980	0.00022538291976242	0.00013092365415431	0.00020723905124484	0.00017670516170530	0.00009963693528568	0.00017329602364592	0.00026022646872440	0.00019291162714841	0.00016626400349598	0.00024139658868440
Organismal Systems	Endocrine System	Renin-angiotensin system ko04614	0.00015046653943315	0.00025503313863507	0.00022144682954515	0.00014106419030346	0.00029665761070512	0.00059061717200520	0.00024295415945205	0.00028296570825463	0.00026768701120959	0.00025403325803525	0.00014892617413020	0.00013682836031372	0.00023174905047217	0.00014198939720542	0.00010429484214043	0.00078910737735336
Organismal Systems	Immune System	NOD-like receptor signaling pathway ko04621	0.00019452788294420	0.00047944242544327	0.00036660692346272	0.00024577976622528	0.00057846337467935	0.00129634243971859	0.00061183590049015	0.00059804600394957	0.00038561806190587	0.00051171890123965	0.00019112030281432	0.00027492647152509	0.00048876726225154	0.00023725160428449	0.00024015900008543	0.00185524037788540
Organismal Systems	Immune System	RIG-I-like receptor signaling pathway ko04622	0.00018889713027460	0.00002493957181887	0.00007810242460336	0.00016226904074162	0.00007664062260844	0.00003124805102657	0.00005069455902540	0.00012716344589901	0.00002244989223594	0.00006699447614564	0.00007763654326912	0.00003366572778003	0.00003552327669634	0.00006846373837573	0.00002042560043630	0.00000769902763441
Organismal Systems	Environmental Adaptation	Plant-pathogen interaction ko04626	0.00245774411035800	0.00273201367731759	0.00263187140582939	0.00245018619170174	0.00244569201176991	0.00240813762374247	0.00252073427033881	0.00237342462218504	0.00249558158145752	0.00263455415483054	0.00241513415940751	0.00265983701759280	0.00308696291768353	0.00255990147800341	0.00230331342854254	0.00228864177204562
Organismal Systems	Immune System	Hematopoietic cell lineage ko04640	0.00009145614860338	0.00019295965037423	0.00020337234592866	0.00011114134082299	0.00019329027943436	0.00028027027532881	0.00021399067276963	0.00014089568612832	0.00022117340946295	0.00016877346711064	0.00012145266041208	0.00008747330193134	0.00019115555894128	0.00013787156565093	0.00008761391503037	0.00033670548252576
Organismal Systems	Immune System	Fc gamma R-mediated phagocytosis ko04666	0.00004002678225012	0.00001230131739145	0.00002208709785878	0.00004246377977623	0.00001312271384989	0.00000683168283938	0.00001078755372062	0.00005691524146860	0.00001413011601310	0.00002928875927782	0.00002928275646943	0.00002666315225641	0.00001481365367247	0.00001251447953334	0.00000635870406794	0.00000075311792002
Organismal Systems	Nervous System	Synaptic vesicle cycle ko04721	0.00001846411930335	0.00002887921446207	0.00001927204172326	0.00001061326579149	0.00005324184669164	0.00006456919602500	0.00000785840758887	0.00003709008399512	0.00003411623418475	0.00002900865596704	0.00009734685283583	0.00003418690492353	0.00002596880444380	0.00005740291283085	0.00004800601237951	0.00008165638147866
Organismal Systems	Nervous System	Retrograde endocannabinoid signaling ko04723	0.00022924152918666	0.00030717962440916	0.00033052546431807	0.00025832636974607	0.00031920333595314	0.00039297937125426	0.00041239415082748	0.00023346663064531	0.00047571284307082	0.00032711478270681	0.00019848992349556	0.00035987336443595	0.00019213062928960	0.00040808209458925	0.00037012024308016	0.00044343005013749
Organismal Systems	Nervous System	Glutamatergic synapse ko04724	0.00044259895211693	0.00036862331803473	0.00039762138135484	0.00045909329087995	0.00037445888797285	0.00038087331277291	0.00042893962728198	0.00046363320488117	0.00038266819144756	0.00041085445493765	0.00035891564423390	0.00044195750608395	0.00040229832417344	0.00041057182961230	0.00028746856804837	0.00037407595772408
Organismal Systems	Nervous System	Cholinergic synapse ko04725	0.00002686447794940	0.00014434277178469	0.00008318696420554	0.00003956055568725	0.00009398372010869	0.00011332466492513	0.00009091695086687	0.00004774275187567	0.00009918457375355	0.00007973575520634	0.00012591827592582	0.00006937874216930	0.00003511095884458	0.00005475102420126	0.00021675801223007	0.00015744566578209
Organismal Systems	Nervous System	Serotonergic synapse ko04726	0.00004493035190185	0.00004244945864106	0.00004952608868916	0.00005758007064941	0.00004199546503880	0.00002691980904020	0.00006798631651695	0.00004905308774090	0.00007646154296624	0.00003188327531905	0.00004173950843283	0.00007173629986442	0.00004488694155141	0.00003673421340857	0.00009698001438643	0.00000895331072808
Organismal Systems	Nervous System	GABAergic synapse ko04727	0.00050125032189453	0.00043196620508112	0.00045506322277455	0.00051574200926947	0.00048850990545722	0.00047813465532102	0.00054083371552434	0.00048595652166726	0.00047584899695902	0.00045503161333981	0.00051182963368843	0.00050385389226888	0.00044902787396475	0.00050432944331308	0.00038314909905431	0.00047634758800864
Organismal Systems	Nervous System	Dopaminergic synapse ko04728	0.00004208012266747	0.00004046738144192	0.00004579376740585	0.00005256936221527	0.00004235392676709	0.00002679386604076	0.00006891799161507	0.00003520684007889	0.00007452349465633	0.00002436557946195	0.00004054300430842	0.00004991260129907	0.00004096869418004	0.00003631603280880	0.00009671070664852	0.00000906355509900
Cellular Processes	Cell Motility	Regulation of actin cytoskeleton ko04810	0.00000217515802666	0.00000546096675696	0.00000295189150744	0.00000038340096027	0.00000958592995940	0.00002698983155675	0.00000184543574299	0.00001088462779324	0.00000347488584961	0.00000751945957158	0.00000109935571217	0.00000204248115842	0.00000266533568126	0.00001504302954758	0.00000144257238729	0.00003959376718531
Organismal Systems	Endocrine System	Insulin signaling pathway ko04910	0.00052299087659745	0.00083744322738242	0.00061803994767568	0.00048900956241185	0.00082736893981608	0.00124836836950579	0.00059077276161160	0.00084742392015006	0.00085790910288658	0.00080927142537083	0.00059048280696298	0.00083983538205911	0.00055161511446446	0.00096889878171695	0.00073412681066448	0.00152301718935642
Organismal Systems	Endocrine System	GnRH signaling pathway ko04912	0.00003879127265196	0.00000925967804864	0.00002134209971046	0.00004157117426880	0.00001238406157026	0.00000663564189957	0.00001046943536278	0.00005665492425202	0.00001306949071615	0.00002679880445227	0.00002866227448187	0.00002659696348253	0.00001466746782755	0.00001199470285564	0.00000616905778157	0.00000066359298625
Organismal Systems	Endocrine System	Progesterone-mediated oocyte maturation ko04914	0.00008728355013484	0.00020508867340656	0.00018842420546326	0.00011407866499245	0.00017475271215530	0.00020911843256980	0.00022538291976242	0.00013092365415431	0.00020723905124484	0.00017670516170530	0.00009963693528568	0.00017329602364592	0.00026022646872440	0.00019291162714841	0.00016626400349598	0.00024139658868440
Organismal Systems	Endocrine System	Melanogenesis ko04916	0.00001270122545874	0.00000925664044620	0.00000828260170078	0.00001112736969612	0.00001295754798962	0.00000568350158702	0.00001480329242809	0.00000583197240360	0.00001811877130847	0.00001156372592565	0.00002081351456493	0.00001327729904264	0.00001428130547374	0.00000811241484943	0.00004317819443319	0.00000010885686298
Organismal Systems	Endocrine System	Adipocytokine signaling pathway ko04920	0.00052800050750489	0.00063439121465490	0.00062428114462914	0.00057542561998821	0.00059469648035404	0.00059225777439719	0.00051523559169938	0.00072468088251515	0.00078915513514110	0.00072446443707349	0.00055801368115394	0.00061525664831812	0.00050183781928571	0.00085998362325209	0.00100672998276390	0.00054029905239225
Human Diseases	Endocrine and Metabolic Diseases	Type II diabetes mellitus ko04930	0.00017227128530850	0.00023974393680035	0.00019358173599316	0.00018153557046069	0.00021035605165392	0.00021397685336469	0.00022898680090719	0.00018632823254117	0.00021963870477865	0.00018721611729620	0.00021441490334067	0.00023073482296728	0.00024335916284273	0.00020876171823522	0.00023588998118501	0.00021111606819161
Human Diseases	Endocrine and Metabolic Diseases	Type I diabetes mellitus ko04940	0.00041995104098751	0.00038645674827333	0.00042633770211282	0.00040086279634332	0.00040015731892775	0.00038966262929294	0.00037677423206494	0.00034639898686409	0.00036794693111255	0.00038606876906250	0.00039416283121874	0.00027997482587218	0.00040129934739660	0.00037831249248485	0.00040877525067359	0.00037316351174527
Organismal Systems	Excretory System	Aldosterone-regulated sodium reabsorption ko04960	0.00001347805551124	0.00001469391856275	0.00001144463529846	0.00001167108973584	0.00001920956618987	0.00000733466355397	0.00001156947871083	0.00000792127855855	0.00001882533054798	0.00001572175020233	0.00003292860591222	0.00001435783170047	0.00000982413801370	0.00004491333380661	0.00003980627390769	0.00000247516783017
Organismal Systems	Excretory System	Endocrine and other factor-regulated calcium reabsorption ko04961	0.00001587433691762	0.00001682572676638	0.00001342429569646	0.00001300737707581	0.00001972604724107	0.00000793862725883	0.00001203983961083	0.00000816924550936	0.00002056288442584	0.00001592426140635	0.00003389343662905	0.00002050204474134	0.00001000190453259	0.00004609342709791	0.00004027653188977	0.00000249127601634
Organismal Systems	Excretory System	Vasopressin-regulated water reabsorption ko04962	0.00001846411930335	0.00002887921446207	0.00001927204172326	0.00001061326579149	0.00005324184669164	0.00006456919602500	0.00000785840758887	0.00003709008399512	0.00003411623418475	0.00002900865596704	0.00009734685283583	0.00003418690492353	0.00002596880444380	0.00005740291283085	0.00004800601237951	0.00008165638147866
Organismal Systems	Excretory System	Proximal tubule bicarbonate reclamation ko04964	0.00015163526669228	0.00023679844752030	0.00020919143080248	0.00016745750635186	0.00028425887686560	0.00040215414315160	0.00025708489103505	0.00023965825949825	0.00027368238400456	0.00025791887038221	0.00019110944456096	0.00014032359566074	0.00017537299838326	0.00023883694551998	0.00024785888759999	0.00050329068242572
Organismal Systems	Digestive System	Salivary secretion ko04970	0.00001347805551124	0.00001469391856275	0.00001144463529846	0.00001167108973584	0.00001920956618987	0.00000733466355397	0.00001156947871083	0.00000792127855855	0.00001882533054798	0.00001572175020233	0.00003292860591222	0.00001435783170047	0.00000982413801370	0.00004491333380661	0.00003980627390769	0.00000247516783017
Organismal Systems	Digestive System	Gastric acid secretion ko04971	0.00001347805551124	0.00001469391856275	0.00001144463529846	0.00001167108973584	0.00001920956618987	0.00000733466355397	0.00001156947871083	0.00000792127855855	0.00001882533054798	0.00001572175020233	0.00003292860591222	0.00001435783170047	0.00000982413801370	0.00004491333380661	0.00003980627390769	0.00000247516783017
Organismal Systems	Digestive System	Pancreatic secretion ko04972	0.00001813100760670	0.00002269274556535	0.00002377872567462	0.00001448555364304	0.00002037592665413	0.00000894526707850	0.00001318297497202	0.00000950714581604	0.00002316170929836	0.00001671517165375	0.00003496848438087	0.00002641620260271	0.00001111281544393	0.00004823771321309	0.00004164026014272	0.00000254664544702
Organismal Systems	Digestive System	Carbohydrate digestion and absorption ko04973	0.00019070562581879	0.00052721299822313	0.00040115068053991	0.00027360134833667	0.00040452577759871	0.00021584531282482	0.00058726112258337	0.00018827702812398	0.00068978606314036	0.00025701462749189	0.00038671907373164	0.00044896532889916	0.00043368900571838	0.00035046690570994	0.00056043000647347	0.00004488379289989
Organismal Systems	Digestive System	Protein digestion and absorption ko04974	0.00090487933375079	0.00253410414876995	0.00216190264158752	0.00124043732101169	0.00261164607686686	0.00334809986513852	0.00261616828103084	0.00166531237479848	0.00302451810620139	0.00161200784742508	0.00161794400763903	0.00106487969672996	0.00183131271055735	0.00138276972694674	0.00384667476313006	0.00398180310505811
Organismal Systems	Digestive System	Fat digestion and absorption ko04975	0.00000232903749888	0.00000444570164578	0.00000523002625675	0.00000222294104172	0.00000408660974675	0.00000184013900350	0.00000308793492270	0.00000181684170458	0.00000605948688537	0.00000440982103893	0.00000413896256386	0.00000180827570871	0.00000267501435368	0.00001659683732898	0.00000196892784332	0.00000013738249218
Organismal Systems	Digestive System	Bile secretion ko04976	0.00013576850968819	0.00009000646296198	0.00012487570871661	0.00011170581997366	0.00011062645029141	0.00008866244300425	0.00004716036064177	0.00007899105421137	0.00011119280967396	0.00014507751216929	0.00012256610091957	0.00008370800216502	0.00010764278432241	0.00019639140935514	0.00007265602597662	0.00000811137644576
Organismal Systems	Digestive System	Mineral absorption ko04978	0.00024640518762427	0.00035551778316304	0.00032689935661485	0.00023769917473086	0.00042511059628683	0.00051792632475037	0.00031542322252423	0.00032665989230894	0.00036819987990939	0.00037840592757323	0.00029038799175679	0.00031227557364509	0.00039540586964139	0.00039555522157010	0.00035597391554583	0.00059875842235735
Human Diseases	Neurodegenerative Diseases	Alzheimers disease ko05010	0.00080152880005491	0.00117996509772219	0.00112657089729443	0.00096233930166004	0.00112156710467204	0.00136564727545512	0.00140830977227084	0.00113721535039833	0.00126138664041515	0.00101708858551098	0.00084398816525801	0.00114916854475381	0.00137917790912627	0.00087520066269010	0.00093235253120679	0.00155570604885381
Human Diseases	Neurodegenerative Diseases	Parkinsons disease ko05012	0.00019330954979545	0.00017276083804236	0.00016623807562596	0.00016879727992710	0.00014536576266604	0.00013136388829306	0.00009595528441442	0.00017635545760446	0.00016372163085784	0.00020221975965401	0.00016172807340023	0.00022300430284931	0.00027339753932835	0.00011637803150416	0.00029644194544851	0.00010516514951465
Human Diseases	Neurodegenerative Diseases	Amyotrophic lateral sclerosis (ALS) ko05014	0.00027874860692935	0.00033248818066119	0.00027926473964751	0.00027461493626541	0.00030632440512263	0.00033691082957850	0.00033785904266689	0.00026391230091993	0.00034917457578534	0.00027710600799822	0.00024135087536864	0.00028751496957787	0.00027226807911636	0.00016843373834916	0.00047083541136140	0.00035586760610031
Human Diseases	Neurodegenerative Diseases	Huntingtons disease ko05016	0.00054020202674576	0.00056454457562056	0.00062874394160018	0.00054836530239840	0.00052698208723974	0.00045927673103079	0.00056747253406779	0.00048208691580629	0.00059212029379388	0.00051110865879724	0.00046759669562331	0.00050445002173320	0.00065500432365396	0.00038324514809914	0.00079286149500154	0.00041598654259983
Human Diseases	Neurodegenerative Diseases	Prion diseases ko05020	0.00006973494612543	0.00005438431548470	0.00007534898228301	0.00007122128690355	0.00005715335324807	0.00002395651752395	0.00008994721506548	0.00003011900657494	0.00006486997881532	0.00005720563014883	0.00005623362088078	0.00004498031351574	0.00006989007917653	0.00003107186146179	0.00002948949615515	0.00000247646905117
Human Diseases	Substance Dependence	Cocaine addiction ko05030	0.00004056472208421	0.00003900516865467	0.00004378027156933	0.00005083930392034	0.00004092200655909	0.00002618092660778	0.00006618085981655	0.00003460180847604	0.00007242075608733	0.00002327538396734	0.00003766899633179	0.00004861603242695	0.00003908875144176	0.00003593613992493	0.00009596225510042	0.00000893908370747
Human Diseases	Substance Dependence	Amphetamine addiction ko05031	0.00004056472208421	0.00003900516865467	0.00004378027156933	0.00005083930392034	0.00004092200655909	0.00002618092660778	0.00006618085981655	0.00003460180847604	0.00007242075608733	0.00002327538396734	0.00003766899633179	0.00004861603242695	0.00003908875144176	0.00003593613992493	0.00009596225510042	0.00000893908370747
Human Diseases	Substance Dependence	Morphine addiction ko05032	0.00011771768017058	0.00013561257255927	0.00014367678138825	0.00009982508715041	0.00014897575311713	0.00015841503889126	0.00004197702538559	0.00014324144619231	0.00013752415413439	0.00013524806572538	0.00014851998636786	0.00011492881471776	0.00011386853897961	0.00043963318516391	0.00025562313118804	0.00015409853433119
Human Diseases	Substance Dependence	Alcoholism ko05034	0.00008616244809391	0.00014963075153349	0.00013073546449713	0.00009437363741372	0.00016655377583042	0.00020460957959793	0.00014206462288160	0.00012861266144615	0.00018959839083629	0.00012919618081452	0.00013315727888417	0.00012775728183584	0.00010775157853772	0.00014812963284072	0.00022866665265133	0.00022893064209533
Human Diseases	Infectious Diseases	Bacterial invasion of epithelial cells ko05100	0.00083179250877685	0.00270896324419305	0.00168824637810841	0.00100934527057499	0.00382143148831620	0.00533653198915992	0.00247977304844506	0.00237880443344475	0.00429358432701050	0.00203053141292137	0.00141572661369263	0.00144767655520986	0.00162406922221183	0.00449940504264937	0.00986267112564399	0.00675409573482884
Human Diseases	Infectious Diseases	Vibrio cholerae infection ko05110	0.00014365979132091	0.00042139918389673	0.00018592670457886	0.00014484662039614	0.00033787761771311	0.00057183952053655	0.00031317219458839	0.00026926028457705	0.00033817927177229	0.00026960161496482	0.00017996161174416	0.00042511212876301	0.00019446275682569	0.00026645029629376	0.00038835872679120	0.00076667612000164
Human Diseases	Infectious Diseases	Vibrio cholerae pathogenic cycle ko05111	0.00420672844194461	0.00358024318799516	0.00297528166812879	0.00346714871364393	0.00306198150663988	0.00324338142073903	0.00261985939318291	0.00331242111555203	0.00346940701270852	0.00476373115638089	0.00380515494837339	0.00636570721452330	0.00290751901704041	0.00319298494751374	0.00323254536343453	0.00309394463012347
Human Diseases	Infectious Diseases	Epithelial cell signaling in Helicobacter pylori infection ko05120	0.00127045112858696	0.00088443328008233	0.00096628670445493	0.00106521274224303	0.00077110176986661	0.00035406986599209	0.00071696856863753	0.00063985373639991	0.00081107705198820	0.00092704449154300	0.00075292327836397	0.00129484215535821	0.00120253073717165	0.00123684631314522	0.00090914128912478	0.00010929260666269
Human Diseases	Infectious Diseases	Pathogenic Escherichia coli infection ko05130	0.00000389337366317	0.00001446849041415	0.00000991934030628	0.00000143477487631	0.00000096404205138	0.00000903044145752	0.00000451936761455	0.00000054174246954	0.00001147812737309	0.00001362390965711	0.00000218988035587	0.00004215861672199	0.00000174152929194	0.00002993762065352	0.00000481943858721	0.00000608866843928
Human Diseases	Infectious Diseases	Shigellosis ko05131	0.00017530928871754	0.00004476787826184	0.00008116402360651	0.00012313112421600	0.00007551464384123	0.00003436094277645	0.00005976877802333	0.00002133299076027	0.00003013711781994	0.00009892314871892	0.00007061283004482	0.00010651902585096	0.00001837304023731	0.00008621110057064	0.00002550984587383	0.00001295748760207
Human Diseases	Infectious Diseases	Salmonella infection ko05132	0.00112396355848589	0.00142192351689260	0.00115897589133236	0.00099550631003365	0.00103823974129550	0.00082566895844201	0.00071762342213772	0.00100590519945790	0.00121117609600229	0.00109458587265686	0.00115946766794326	0.00166032902241927	0.00089112795098355	0.00150844637922921	0.00112072977433203	0.00072292358945210
Human Diseases	Infectious Diseases	Pertussis ko05133	0.00473543838265754	0.00256804449720914	0.00289191343303207	0.00364365966188002	0.00311133005091153	0.00213898405715216	0.00261345268213755	0.00199707272006023	0.00212572771967921	0.00403249155151274	0.00412931303618644	0.00540915376809780	0.00210346912462453	0.00331156327090455	0.00224341430403610	0.00183554834243039
Human Diseases	Infectious Diseases	Legionellosis ko05134	0.00242931670131956	0.00337662714985334	0.00280768646545793	0.00233773781254837	0.00263442452843173	0.00282090098393174	0.00231869223531287	0.00238281058197120	0.00231044661633007	0.00258079785975810	0.00330778347017524	0.00205599727765574	0.00336581620448186	0.00279818327778857	0.00233161643638429	0.00255289012085225
Human Diseases	Infectious Diseases	Leishmaniasis ko05140	0.00000219721578632	0.00000116415312924	0.00000460292618083	0.00000588656228482	0.00000090272954286	0.00000023495892567	0.00000093961816496	0.00001397680308418	0.00000157959094042	0.00000251711002327	0.00000248815802037	0.00000177918204103	0.00000268954139039	0.00000018722257911	0.00000025078361179	0.00000001422714608
Human Diseases	Infectious Diseases	Chagas disease (American trypanosomiasis) ko05142	0.00077133787343120	0.00086962646635083	0.00087029506963966	0.00075871777604225	0.00100216164876057	0.00143935774205379	0.00111040718829219	0.00074140915083078	0.00094501319218195	0.00071733773931956	0.00071666457033530	0.00054959547101553	0.00066841320234828	0.00038649514485743	0.00106066552728466	0.00181264914578671
Human Diseases	Infectious Diseases	African trypanosomiasis ko05143	0.00077187727837608	0.00099819028247311	0.00092230377411499	0.00076167732150670	0.00100627125273720	0.00118799283755115	0.00109916033435380	0.00065186039200730	0.00107698549652438	0.00068262618342739	0.00098000726784193	0.00065040900808002	0.00075682263733376	0.00069701189458460	0.00151541928979901	0.00135447345518093
Human Diseases	Infectious Diseases	Toxoplasmosis ko05145	0.00005086391316000	0.00005940556725218	0.00006453853609320	0.00005616779630856	0.00008269816317725	0.00010095433585225	0.00005284848347362	0.00008493317988979	0.00010607630624761	0.00004712483737392	0.00004708140066158	0.00002566057717867	0.00005687735323701	0.00003005502653222	0.00023320722359722	0.00012296411475617
Human Diseases	Infectious Diseases	Amoebiasis ko05146	0.00018110531511018	0.00021627795198244	0.00016682788347119	0.00019245986380238	0.00025181575658459	0.00023505039131672	0.00020203068195514	0.00020308220187905	0.00030577170425806	0.00015760380136804	0.00012042318304338	0.00007474935877754	0.00009970952167988	0.00037993161797213	0.00042183001078467	0.00029723322502370
Human Diseases	Infectious Diseases	Staphylococcus aureus infection ko05150	0.00102336514991469	0.00095513275059749	0.00084365981388508	0.00087418102289361	0.00110280965156112	0.00142845036924098	0.00079050836130086	0.00109246260116442	0.00090326956467190	0.00080379974068730	0.00077981413510276	0.00091099077543602	0.00060415177727347	0.00096163997847643	0.00143634301132424	0.00157971714008590
Human Diseases	Infectious Diseases	Tuberculosis ko05152	0.00137146913575057	0.00146521428087911	0.00154147473214663	0.00134674634914632	0.00155598579958658	0.00144802044973990	0.00133352504281836	0.00133450425113591	0.00162444239990661	0.00152390332990904	0.00162450314908776	0.00131535598093067	0.00161521872415720	0.00151496356460159	0.00217197309948074	0.00141432327607852
Human Diseases	Infectious Diseases	Hepatitis C ko05160	0.00000000000000000	0.00000001105522756	0.00000006471151543	0.00000000000000000	0.00000003564845154	0.00000004325108344	0.00000000000000000	0.00000005421859604	0.00000019305192695	0.00000039723903789	0.00000002497228819	0.00000001527635974	0.00000000525478637	0.00000000000000000	0.00000000911098151	0.00000002137654074
Human Diseases	Infectious Diseases	Measles ko05162	0.00000000000000000	0.00000001105522756	0.00000006471151543	0.00000000000000000	0.00000003564845154	0.00000004325108344	0.00000000000000000	0.00000005421859604	0.00000019305192695	0.00000039723903789	0.00000002497228819	0.00000001527635974	0.00000000525478637	0.00000000000000000	0.00000000911098151	0.00000002137654074
Human Diseases	Infectious Diseases	Influenza A ko05164	0.00008574030137801	0.00012892030626050	0.00014635234298277	0.00012243504464087	0.00010645799811929	0.00004502155910799	0.00021335699608720	0.00007580694229031	0.00024128573952849	0.00006378391593365	0.00007826408182032	0.00009790805179236	0.00011555812930874	0.00002937450317177	0.00030841253415901	0.00001672985308835
Human Diseases	Infectious Diseases	Herpes simplex infection ko05168	0.00003992811273944	0.00002735114742967	0.00003162492298499	0.00004301902833725	0.00004289691002696	0.00002248917718219	0.00002116431736906	0.00004931278654287	0.00008362466957150	0.00001669403561512	0.00003048889329026	0.00001232144109899	0.00001729560385358	0.00000992937935401	0.00022160794809584	0.00001062669221515
Human Diseases	Infectious Diseases	Epstein-Barr virus infection ko05169	0.00000002689645790	0.00000793784860358	0.00000001082348436	0.00000000826460981	0.00000001648061249	0.00000002989511372	0.00000000000000000	0.00000001857834196	0.00000006266051767	0.00000006124424280	0.00000002297801070	0.00000024917623501	0.00000011215843926	0.00000007698194774	0.00000004872367252	0.00000000000000000
Human Diseases	Cancers	Pathways in cancer ko05200	0.00041797715374127	0.00053564111919408	0.00051353362160111	0.00045636574837043	0.00053658578934675	0.00062651392740844	0.00059437031576804	0.00048603711191703	0.00058183594234635	0.00048998893001472	0.00039280883571574	0.00045459699087778	0.00050854353961923	0.00041373330252262	0.00063427362531828	0.00071084421552531
Human Diseases	Cancers	Transcriptional misregulation in cancer ko05202	0.00000519423168216	0.00000567795625516	0.00000450105668398	0.00000920493758412	0.00000344140695874	0.00000149198106743	0.00001499420543699	0.00000723526794877	0.00000679637996456	0.00000549300210968	0.00000515542732543	0.00000774474415300	0.00000258071727647	0.00000143562800164	0.00000205296126670	0.00000004586766320
Human Diseases	Cancers	Viral carcinogenesis ko05203	0.00021786977043077	0.00035008098160534	0.00028006080808594	0.00022507031885093	0.00033529698348485	0.00039243318845131	0.00030487136044540	0.00028034341201914	0.00033509478569719	0.00029289073373337	0.00030971528660673	0.00030987614362785	0.00031188350328277	0.00031904151906675	0.00036855627111334	0.00043061790105118
Human Diseases	Cancers	Chemical carcinogenesis ko05204	0.00099861712633128	0.00032001641812084	0.00051995110519265	0.00084121047889566	0.00036605605359109	0.00022762466486219	0.00029441204297780	0.00062714212864484	0.00037201101348557	0.00058948274426124	0.00068487351079993	0.00064191879499960	0.00037476437686115	0.00051476803488979	0.00029642943856794	0.00009122430403192
Human Diseases	Cancers	Colorectal cancer ko05210	0.00003992811273944	0.00002734009220211	0.00003156021146956	0.00004301902833725	0.00004286126157542	0.00002244592609875	0.00002116431736906	0.00004925856794684	0.00008343161764455	0.00001629679657723	0.00003046392100206	0.00001230616473925	0.00001729034906721	0.00000992937935401	0.00022159883711433	0.00001060531567441
Human Diseases	Cancers	Renal cell carcinoma ko05211	0.00026588707166743	0.00027386037320302	0.00026119403115629	0.00025319713256265	0.00028723344338295	0.00036108966929911	0.00026001367915806	0.00026981667845136	0.00024601257289915	0.00027564638997181	0.00023503706011437	0.00023601880154344	0.00020623381063177	0.00018152004317062	0.00022581014751972	0.00041804772545718
Human Diseases	Cancers	Prostate cancer ko05215	0.00008728355013484	0.00020712745790368	0.00018869377684813	0.00011407866499245	0.00017788589596312	0.00020912177719423	0.00022538291976242	0.00013092365415431	0.00020787497636978	0.00017811956732559	0.00009963693528568	0.00017329602364592	0.00026028848167384	0.00021396077495256	0.00017340878422687	0.00024140166617085
Human Diseases	Cancers	Bladder cancer ko05219	0.00010529554448509	0.00011113919298413	0.00008576768755980	0.00010026621800093	0.00005267234822434	0.00003598865205466	0.00002420795119345	0.00012366934706342	0.00007634471354667	0.00005559164244882	0.00007835290958179	0.00007379857242001	0.00004127656006976	0.00009826413415191	0.00003002510315973	0.00001308297505410
Human Diseases	Cancers	Chronic myeloid leukemia ko05220	0.00000512401969093	0.00000208770423904	0.00000207018512616	0.00000383680060517	0.00000198682508825	0.00000091433496243	0.00000117795630321	0.00000200107064116	0.00000143815479166	0.00000234089108286	0.00000334797819708	0.00000330449009177	0.00000142681158394	0.00000369366385650	0.00000280183009775	0.00000073158352587
Human Diseases	Cancers	Small cell lung cancer ko05222	0.00005968265361983	0.00005460371097662	0.00006184590378827	0.00008525316281133	0.00007261312711065	0.00005538768924150	0.00010779600723140	0.00008329319099124	0.00012714880112995	0.00003529552440529	0.00005478818179143	0.00004197795969244	0.00004065684596851	0.00003560902201497	0.00023940383571163	0.00005066169377211
Human Diseases	Immune Diseases	Systemic lupus erythematosus ko05322	0.00002429331071276	0.00003448909943114	0.00006498106917747	0.00002650248195560	0.00004123285959991	0.00001124015781594	0.00000490840067525	0.00002106668628214	0.00006031908414103	0.00000917065410874	0.00005374091895666	0.00003419065337338	0.00001129854914430	0.00005145110792340	0.00009936140191160	0.00000083277146661
Human Diseases	Immune Diseases	Primary immunodeficiency ko05340	0.00030672948086565	0.00054647776970413	0.00039334353388243	0.00034446355746085	0.00039453427367395	0.00043756338305771	0.00048826873534653	0.00037020876208097	0.00055651358817967	0.00043197590719052	0.00032887256974515	0.00048200628698823	0.00050783090711641	0.00038209240997661	0.00064322071744712	0.00044203491829374
Human Diseases	Cardiovascular Diseases	Hypertrophic cardiomyopathy (HCM) ko05410	0.00004618975050741	0.00005645791288964	0.00001630658989952	0.00002144844815637	0.00011165306970449	0.00034946016895077	0.00002829269377726	0.00014918542644988	0.00004032522233760	0.00009278787872842	0.00002286452748961	0.00002519652596211	0.00001973545342924	0.00002830900453256	0.00000972940119853	0.00052414405651130
Human Diseases	Cardiovascular Diseases	Arrhythmogenic right ventricular cardiomyopathy (ARVC) ko05412	0.00000217515802666	0.00000546096675696	0.00000295189150744	0.00000038340096027	0.00000958592995940	0.00002698891708390	0.00000184543574299	0.00001088462779324	0.00000347488584961	0.00000751945957158	0.00000109935571217	0.00000204248115842	0.00000266533568126	0.00001504302954758	0.00000144257238729	0.00003959237892077
Human Diseases	Cardiovascular Diseases	Dilated cardiomyopathy ko05414	0.00000217515802666	0.00000546096675696	0.00000295189150744	0.00000038340096027	0.00000958592995940	0.00002698891708390	0.00000184543574299	0.00001088462779324	0.00000347488584961	0.00000751945957158	0.00000109935571217	0.00000204248115842	0.00000266533568126	0.00001504302954758	0.00000144257238729	0.00003959237892077
Human Diseases	Cardiovascular Diseases	Viral myocarditis ko05416	0.00003992811273944	0.00002734009220211	0.00003156021146956	0.00004301902833725	0.00004286126157542	0.00002244592609875	0.00002116431736906	0.00004925856794684	0.00008343161764455	0.00001629679657723	0.00003046392100206	0.00001230616473925	0.00001729034906721	0.00000992937935401	0.00022159883711433	0.00001060531567441
