# Supplementary material for: Temporal Stability of Bacterial Communities in Antarctic Sponges
Source: Front Microbiol. 2019 Nov 22;10:2699. doi: 10.3389/fmicb.2019.02699 (PMC6883807; doi:10.3389/fmicb.2019.02699)
Supplement: DATA SHEET S2 — Formatted as STAMP and R input files. [file Data_Sheet_2.zip › suppl5/R_input/SpongesPooled.tsv]

Sample ID	Year	Sponge	SpongeYear
Hym2016	2016	Hym	Hym2016
Hym2018	2018	Hym	Hym2018
Ted2017	2017	Ted	Ted2017
Ted2018	2018	Ted	Ted2018
My2016	2016	My	My2016
My2017	2017	My	My2017
My2018	2018	My	My2018
Iso2016	2016	Iso	Iso2016
Iso2017	2017	Iso	Iso2017
Iso2018	2018	Iso	Iso2018
