# Supplementary material for: Temporal Stability of Bacterial Communities in Antarctic Sponges
Source: Front Microbiol. 2019 Nov 22;10:2699. doi: 10.3389/fmicb.2019.02699 (PMC6883807; doi:10.3389/fmicb.2019.02699)
Supplement: DATA SHEET S2 — Formatted as STAMP and R input files. [file Data_Sheet_2.zip › suppl5/Stamp_input/SpongesTimePooled.tsv]

Sample Id	Names	Sponge	Type
HymCore	HymCore	Hym	Core
Hym2016	Hym2016	Hym	2016
Hym2018	Hym2018	Hym	2018
TedCore	TedCore	Ted
Ted2016	Ted2016	Ted	2016
Ted2018	Ted2018	Ted	2018
MyCore	MyCore	My	Core
MyTransient	MyTransient	My	Transient
My2016	My2016	My	2016
My2017	My2017	My	2017
My2018	My2018	My	2018
IsoCore	IsoCore	Iso	Core
IsoTransient	IsoTransient	Iso	Transient
Iso2016	Iso2016	Iso	2016
Iso2017	Iso2017	Iso	2017
Iso2018	Iso2018	Iso	2018
